# Supplementary material for: Global identification of a marine diatom long noncoding natural antisense transcripts (NATs) and their response to phosphate fluctuations
Source: Sci Rep. 2020 Aug 24;10:14110. doi: 10.1038/s41598-020-71002-0 (PMC7445176; doi:10.1038/s41598-020-71002-0)
Supplement: Supplementary file 2 — Supplementary information 2. [file 41598_2020_71002_MOESM2_ESM.xlsx]

## Sheet: Table S1
Table S1- Phaeodactylum tricornutum NAT candidates
NAT_id	Locus	Length	logFC.C8d	logFC.P4d	logFC.P8d	logFC.R4d	DE (P<0.05)
XLOC_007148	chr_2:831303-832759[+]	1457	3.43121	9.76201	9.45598	-1.30147	UUUD
XLOC_004000	chr_13:37803-46150[-]	8348	0.173658	1.02537	-0.0607185	-0.655847	_U__
XLOC_012806	chr_5:119042-120497[+]	1456	-1.78941	0.0220775	-4.09835	3.13197	D_DU
XLOC_004840	chr_15:330542-332531[+]	1990	1.11599	-1.10188	-0.701374	-0.937217	UD__
XLOC_014884	chr_8:153471-154025[-]	555	0.647606	10.4514	10.0341	0.507447	_UU_
XLOC_008979	chr_23:220752-220952[+]	201	-15.9545	-15.9545	0.947001	3.87326	___U
XLOC_009428	chr_24:166569-166769[-]	201	0	20.6492	18.9015	0	_UU_
XLOC_006255	chr_18:568054-568254[+]	201	0.195731	3.57299	2.52606	4.16649	___U
XLOC_008864	chr_22:435599-435800[-]	202	1.81972	2.04871	2.29096	-0.205675	UUU_
XLOC_009363	chr_24:488668-488870[+]	203	2.52015	-16.8914	-0.0530011	0.172836	U___
XLOC_003363	chr_12:311718-311920[+]	203	17.6746	16.8856	0	19.5236	___U
XLOC_000402	bd_32x35:275996-276198[+]	203	16.0896	20.2076	0	0	_U__
XLOC_009660	chr_25:449289-449491[+]	203	-2.38672	-19.4763	-19.4763	-0.412124	DDD_
XLOC_008709	chr_22:517818-518020[+]	203	-1.02292	0.96887	-0.27428	-1.24219	____
XLOC_011394	chr_3:974011-974214[-]	204	20.3804	16.8545	18.3922	18.0331	U__U
XLOC_008846	chr_22:371230-371433[-]	204	2.78317	4.69467	4.85387	-15.8603	UUU_
XLOC_000776	chr_1:221902-222106[+]	205	-19.1517	-19.1517	-19.1517	-3.14896	DDDD
XLOC_013077	chr_5:8896-9100[-]	205	0	16.8237	0	19.8096	___U
XLOC_010603	chr_29:251006-251210[+]	205	-2.12368	0.67233	-0.374921	1.43587	___U
XLOC_001637	chr_1:676757-676962[-]	206	3.52014	0.994247	2.53215	1.17283	U___
XLOC_008875	chr_22:470416-470622[-]	207	-15.7687	-15.7687	-15.7687	3.49474	___U
XLOC_010491	chr_28:243564-243770[-]	207	0	16.7633	0	19.5265	___U
XLOC_006251	chr_18:556849-557055[+]	207	-0.216059	-1.00595	-2.02372	0.494538	__D_
XLOC_006509	chr_19:44672-44878[+]	207	-0.801766	1.92026	2.75436	1.17284	__UU
XLOC_006883	chr_19:648740-648947[-]	208	-15.7388	-15.7388	-15.7388	4.34274	___U
XLOC_013300	chr_5:805778-805985[-]	208	0.198235	1.80161	3.19493	-0.827151	__U_
XLOC_014524	chr_7:894118-894326[-]	209	0	0	16.6575	19.3414	___U
XLOC_008865	chr_22:435910-436118[-]	209	1.16828	1.78171	1.51206	-0.110096	UUU_
XLOC_011543	chr_30:73378-73587[+]	210	0	0	18.2117	19.8526	___U
XLOC_002345	chr_10:575746-575955[+]	210	1.70073	0.731223	0.683971	-0.827157	U___
XLOC_002622	chr_10:586544-586754[-]	211	-16.6506	1.99425	3.40646	0.172836	__U_
XLOC_006801	chr_19:432013-432223[-]	211	17.8489	18.9668	20.2981	17.4084	UUU_
XLOC_004296	chr_14:182985-183195[+]	211	19.4338	19.9668	18.9196	0	UUU_
XLOC_009882	chr_26:223623-223834[+]	212	-15.6218	3.5792	-15.6218	3.98017	___U
XLOC_006314	chr_18:55655-55866[-]	212	-0.489818	1.75099	2.94701	-2.68513	_UUD
XLOC_005296	chr_16:219584-219796[+]	213	-16.5932	-0.00574171	-0.0529938	2.63226	___U
XLOC_012471	chr_4:331131-331344[-]	214	-0.801763	0.257292	-0.0529926	1.89531	___U
XLOC_000191	bd_26x34:11086-11300[-]	215	-2.53873	-1.00574	-1.37492	-0.341735	DDD_
XLOC_015096	chr_8:884156-884371[-]	216	-15.5091	-15.5091	0.946991	3.49474	___U
XLOC_015632	chr_9:805031-805246[-]	216	-0.609118	-1.81309	-18.3164	1.17284	__D_
XLOC_001199	chr_1:1661502-1661717[+]	216	-0.801756	3.31617	-0.0529594	4.59909	_U_U
XLOC_005145	chr_15:505680-505896[-]	217	0	0	0	19.2396	___U
XLOC_015461	chr_9:196446-196662[-]	217	0	0	0	19.3548	___U
XLOC_000109	bd_1x2:4038-4254[+]	217	0.783191	0.109727	0.4495	0.395226	____
XLOC_002241	chr_10:226792-227008[+]	217	-4.14753	-0.351509	-1.07684	0.545882	D_D_
XLOC_011212	chr_3:347206-347422[-]	217	0.818379	0.731219	0.683967	-0.296648	____
XLOC_001207	chr_1:1681767-1681984[+]	218	0	16.4485	0	19.212	___U
XLOC_008599	chr_22:105941-106158[+]	218	0.520159	0.994256	0.53197	2.63227	___U
XLOC_002588	chr_10:463891-464108[-]	218	-1.44562	-2.6496	-2.11189	-1.88605	DDDD
XLOC_010502	chr_28:267220-267438[-]	219	-15.4272	-15.4272	0.946992	3.49474	___U
XLOC_009237	chr_24:13917-14136[+]	220	3.84192	-0.00583057	-16.4005	0.17269	U___
XLOC_013115	chr_5:157605-157824[-]	220	0.350235	-18.5703	-2.22291	0.587875	_DD_
XLOC_007984	chr_20:154280-154500[-]	221	0	0	0	19.247	___U
XLOC_013786	chr_6:334949-335169[-]	221	0.198226	1.99424	-15.3738	3.49473	___U
XLOC_012903	chr_5:485310-485530[+]	221	-2.38672	-18.9587	-2.63794	-1.82716	DDD_
XLOC_004043	chr_13:220105-220325[-]	221	0	17.368	16.3208	19.5466	___U
XLOC_009725	chr_25:209340-209560[-]	221	1.19822	5.03864	2.26892	3.26029	_U_U
XLOC_005238	chr_16:1817-2037[+]	221	0.945464	0.0937971	0.227119	-1.31259	___D
XLOC_013788	chr_6:340938-341159[-]	222	15.5457	0	17.8794	18.9797	___U
XLOC_009011	chr_23:305065-305286[+]	222	15.5457	16.3417	17.2944	19.1052	___U
XLOC_005891	chr_17:624260-624481[+]	222	-16.3474	-16.3474	-0.0529951	3.26028	___U
XLOC_011201	chr_3:307786-308007[-]	222	0.975842	-0.81309	0.13965	-1.63451	____
XLOC_013714	chr_6:92054-92276[-]	223	0	0	0	18.8161	___U
XLOC_001877	chr_1:1512459-1512681[-]	223	-16.3213	-16.3213	-0.052994	2.49475	___U
XLOC_000886	chr_1:629303-629525[+]	223	19.1045	16.3156	0	18.3015	U__U
XLOC_006804	chr_19:439874-440096[-]	223	0.613268	-0.590703	1.4495	-1.41212	____
XLOC_004722	chr_14:777167-777389[-]	223	1.24005	-3.09315	-2.14044	-0.214186	UDD_
XLOC_000523	bd_34x35:30969-31192[-]	224	-3.26121	-18.7549	-18.7549	-2.2866	DDDD
XLOC_011652	chr_30:119710-119933[-]	224	-2.12367	-17.6174	-1.37491	1.43587	___U
XLOC_006995	chr_2:346728-346953[+]	226	15.4426	17.8236	19.7763	16.4174	__U_
XLOC_013914	chr_6:762799-763024[-]	226	0	0	0	20.3241	___U
XLOC_002242	chr_10:227333-227559[+]	227	-15.2191	0.994427	-15.2191	3.75777	___U
XLOC_006986	chr_2:316224-316451[+]	228	18.9773	0	0	16.9519	U___
XLOC_007008	chr_2:388163-388390[+]	228	-15.1941	2.57919	-15.1941	4.92769	___U
XLOC_000282	bd_31x35:23334-23562[-]	229	15.3676	0	0	18.8016	___U
XLOC_003102	chr_11:323602-323830[-]	229	-15.1694	2.57919	-15.1694	3.49473	___U
XLOC_001333	chr_1:2133657-2133885[+]	229	0.198225	2.73121	-16.7543	-16.7543	____
XLOC_007511	chr_2:585686-585915[-]	230	15.343	16.139	0	18.6395	___U
XLOC_000220	bd_28x34:4818-5047[-]	230	-16.7297	1.40939	-16.7297	1.9098	___U
XLOC_010200	chr_27:68044-68273[-]	230	-1.38671	-16.7297	-0.637955	2.49475	___U
XLOC_000290	bd_31x35:38366-38595[-]	230	0.141276	-0.924313	-1.11967	-1.14909	__DD
XLOC_011461	chr_3:1230027-1230257[-]	231	-18.4423	-1.32766	-0.789957	-18.4423	DD_D
XLOC_004053	chr_13:243558-243788[-]	231	17.6405	20.1146	0	17.2932	UU_U
XLOC_015633	chr_9:805566-805797[-]	232	1.09131	0.508827	-0.275385	1.27237	___U
XLOC_006450	chr_18:531638-531869[-]	232	2.26861	-0.327673	-17.4182	2.31033	U__U
XLOC_015617	chr_9:763296-763528[-]	233	-17.0723	-1.00573	-1.05298	1.49476	____
XLOC_005041	chr_15:167523-167755[-]	233	-15.0725	4.45349	-15.0725	1.17298	_U__
XLOC_011374	chr_3:895661-895893[-]	233	0	20.9734	0	17.2451	_U_U
XLOC_005641	chr_16:563476-563709[-]	234	1.19821	1.99422	-15.0486	3.49473	___U
XLOC_013052	chr_5:999855-1000088[+]	234	0.198223	3.31615	0.946985	3.75776	___U
XLOC_005128	chr_15:432258-432491[-]	234	0.975837	-1.81308	-0.275387	0.172839	____
XLOC_009182	chr_23:336813-337047[-]	235	16.2233	16.0195	0	18.7828	___U
XLOC_007540	chr_2:708703-708937[-]	235	3.65763	0.994238	0.946987	0.172835	U___
XLOC_007707	chr_2:1349862-1350096[-]	235	-1.80173	-0.00573417	-1.05298	1.87327	___U
XLOC_015635	chr_9:810957-811191[-]	235	-3.60909	-1.22813	-0.275388	-1.04955	DD__
XLOC_007427	chr_2:289924-290159[-]	236	3.00557	-16.0016	-0.0529945	-0.827147	U___
XLOC_011318	chr_3:684242-684477[-]	236	3.28567	-16.0016	-16.0016	-0.827147	U___
XLOC_012283	chr_4:1071770-1072005[+]	236	-2.02415	-1.22651	-1.86022	-1.31259	DDD_
XLOC_004222	chr_13:836245-836481[-]	237	-15.9789	-0.00619424	-15.9789	2.63212	___U
XLOC_002913	chr_11:598993-599229[+]	237	2.78315	2.57918	4.53192	0.172833	U_U_
XLOC_004800	chr_15:199264-199501[+]	238	0	18.9497	0	18.4502	_U_U
XLOC_000358	bd_32x35:112323-112560[+]	238	-16.9555	-1.00573	-16.9555	2.49476	___U
XLOC_004490	chr_14:11667-11904[-]	238	-3.38669	-0.590703	-1.05299	-0.604767	D_D_
XLOC_008790	chr_22:232967-233204[-]	238	0.614862	4.59913	0.362148	2.63235	_U_U
XLOC_001914	chr_1:1626065-1626303[-]	239	15.1309	19.2489	0	16.1055	_U__
XLOC_005773	chr_17:226024-226262[+]	239	-16.5176	2.73121	-16.5176	-0.41212	____
XLOC_007247	chr_2:1183276-1183514[+]	239	1.46126	-0.327521	0.210037	-2.14831	U___
XLOC_000505	bd_33x35:35220-35458[-]	239	1.59055	-0.420779	-2.05298	-1.24219	U_D_
XLOC_010638	chr_29:58031-58269[-]	239	0.783194	3.90113	1.53195	2.87326	_U_U
XLOC_012773	chr_5:1207-1445[+]	239	2.0056	-1.00574	-2.05299	-0.242199	UDD_
XLOC_002073	chr_1:2193112-2193352[-]	241	0	0	0	18.3824	___U
XLOC_010850	chr_3:451690-451930[+]	241	0.393336	-0.228137	0.724609	0.687408	____
XLOC_015384	chr_9:906411-906652[+]	242	16.0637	0	0	18.4977	___U
XLOC_006274	chr_18:630073-630314[+]	242	-0.216805	-0.00575081	0.946997	1.87326	___U
XLOC_014387	chr_7:393447-393688[-]	242	0.461263	2.57921	-17.1874	-0.564123	_U__
XLOC_009493	chr_24:404537-404779[-]	243	0.198104	0.994139	-16.4286	2.39507	___U
XLOC_015001	chr_8:553538-553780[-]	243	0	19.1596	15.7904	18.0162	_U_U
XLOC_008110	chr_20:573348-573591[-]	244	0	0	0	18.3164	___U
XLOC_007110	chr_2:729888-730131[+]	244	0	19.2752	18.7685	15.9944	_UU_
XLOC_010351	chr_28:193119-193363[+]	245	-16.3848	-16.3848	-16.3848	2.17282	___U
XLOC_004173	chr_13:671269-671513[-]	245	-1.12369	-2.32765	-18.1218	-2.14907	_DD_
XLOC_010845	chr_3:439320-439564[+]	245	1.89867	-0.268775	-2.63793	-3.41208	U_DD
XLOC_014988	chr_8:501161-501407[-]	247	1.29131	0.994236	1.49952	-0.564179	U___
XLOC_010524	chr_28:329634-329881[-]	248	1.68365	-17.0577	-1.37491	-2.14906	U___
XLOC_008598	chr_22:104863-105110[+]	248	2.19821	1.57951	1.94722	3.42081	U__U
XLOC_014770	chr_8:757273-757520[+]	248	1.81205	-1.24278	-0.512425	-2.87154	UD_D
XLOC_006432	chr_18:487688-487937[-]	250	14.8922	0	0	18.1887	___U
XLOC_002869	chr_11:454866-455115[+]	250	-17.0159	-0.32766	-17.0159	1.17283	____
XLOC_005841	chr_17:465183-465432[+]	250	-16.694	0.579213	-16.694	1.49475	____
XLOC_005974	chr_17:251404-251653[-]	250	0	19.2732	0	0	_U__
XLOC_003073	chr_11:224369-224618[-]	250	0	19.0101	0	18.0367	_U_U
XLOC_003842	chr_13:375137-375386[+]	250	14.8922	19.1477	16.641	18.4518	_U_U
XLOC_007284	chr_2:1302470-1302720[+]	251	0	16.6675	0	18.168	___U
XLOC_011510	chr_3:1375874-1376124[-]	251	-3.80172	-18.6733	-18.6733	-3.82712	DDDD
XLOC_015094	chr_8:879006-879256[-]	251	0	0	15.6203	18.9336	___U
XLOC_014745	chr_8:681550-681800[+]	251	-1.26118	-0.880202	-2.5124	-3.28655	__DD
XLOC_012687	chr_4:1096278-1096528[-]	251	-14.6812	-14.6812	2.52404	4.25278	___U
XLOC_012439	chr_4:222120-222370[-]	251	15.8715	17.2525	15.6203	19.094	___U
XLOC_000660	bd_9x21:23908-24158[+]	251	-17.2582	0.994255	-17.2582	1.58787	D_DU
XLOC_005871	chr_17:569831-570081[+]	251	2.3137	2.40928	-16.2583	0.909798	U___
XLOC_006599	chr_19:339962-340213[+]	252	0	17.647	0	18.285	___U
XLOC_011862	chr_32:129447-129699[+]	253	-1.12368	0.257293	-1.37491	1.31033	____
XLOC_004544	chr_14:184485-184737[-]	253	-17.2174	2.40929	1.16939	1.90979	DU_U
XLOC_006438	chr_18:496522-496775[-]	254	1.1982	0.994231	-14.6123	3.49471	___U
XLOC_014266	chr_7:964566-964819[+]	254	2.78314	1.57918	-15.6123	-15.6123	U___
XLOC_003226	chr_11:770989-771243[-]	255	0	0	0	18.5724	___U
XLOC_003620	chr_12:361274-361528[-]	255	-14.5923	0.99423	1.94696	3.75775	___U
XLOC_005811	chr_17:366025-366279[+]	255	-0.801746	1.5792	-15.5922	3.63224	___U
XLOC_013279	chr_5:727304-727558[-]	255	1.19822	-16.9142	-16.9142	2.17282	___U
XLOC_012978	chr_5:744804-745058[+]	255	-1.18027	-0.384253	-0.168471	-1.94263	___D
XLOC_007292	chr_2:1323302-1323557[+]	256	-18.8943	-1.00574	-0.567567	0.172837	DD__
XLOC_011279	chr_3:548068-548323[-]	256	-3.1228	1.57921	-0.784446	1.65814	D__U
XLOC_007350	chr_2:31490-31746[-]	257	0	16.5469	18.8216	0	__U_
XLOC_011859	chr_32:93560-93816[+]	257	1.07269	-0.590701	-0.637953	-1.41211	____
XLOC_007253	chr_2:1195515-1195771[+]	257	-16.1378	1.40909	-16.1378	2.67513	___U
XLOC_014858	chr_8:77740-77996[-]	257	-16.8746	-1.32765	1.62507	1.55135	___U
XLOC_002974	chr_11:764548-764805[+]	258	0	15.5274	0	18.5133	___U
XLOC_009359	chr_24:471637-471894[+]	258	-1.3867	0.40929	0.362038	2.04729	___U
XLOC_004888	chr_15:478576-478833[+]	258	0.198226	2.99421	1.94696	4.07967	___U
XLOC_005214	chr_15:735301-735558[-]	258	0.198226	0.994226	4.85384	-14.5331	__U_
XLOC_007552	chr_2:747903-748160[-]	258	-0.0241597	0.508829	-17.3404	0.950442	__D_
XLOC_008823	chr_22:318250-318507[-]	258	15.7314	19.2278	15.4801	19.0982	_U_U
XLOC_008959	chr_23:150059-150316[+]	258	14.7314	15.5274	20.387	14.706	__U_
XLOC_012190	chr_4:746428-746685[+]	258	-16.1181	2.86871	3.60995	-0.41212	_UU_
XLOC_005135	chr_15:462604-462862[-]	259	-17.5137	-17.5137	-2.05297	0.873272	DDD_
XLOC_001934	chr_1:1679411-1679669[-]	259	16.7119	18.9674	0	16.2715	UU__
XLOC_003587	chr_12:257460-257719[-]	260	-15.4944	-15.4944	-15.4944	2.75777	___U
XLOC_005591	chr_16:416668-416927[-]	260	1.65765	-16.4944	-1.05298	-0.242197	U___
XLOC_011733	chr_31:100388-100647[+]	260	-17.8164	-0.742663	-17.8164	0.757785	D_D_
XLOC_005142	chr_15:496778-497037[-]	260	1.52016	3.45368	-15.4944	0.757787	_U__
XLOC_004631	chr_14:498437-498697[-]	261	1.78318	-1.00573	-0.052994	-16.4753	U___
XLOC_003628	chr_12:385342-385603[-]	262	-14.4564	1.99421	0.946973	3.63221	___U
XLOC_000784	chr_1:247132-247393[+]	262	0	19.4506	15.4034	14.6292	_U__
XLOC_009560	chr_25:144803-145064[+]	262	18.114	18.6205	18.2118	14.6292	UUU_
XLOC_006473	chr_18:625438-625699[-]	262	-0.134342	0.430357	-0.555494	-0.455193	____
XLOC_010427	chr_28:40781-41043[-]	263	1.0727	-0.590696	-17.0225	-17.0225	__DD
XLOC_006087	chr_17:655721-655983[-]	263	0.335643	-0.742461	-0.790042	0.551258	____
XLOC_002137	chr_1:2432759-2433021[-]	263	-17.0225	1.99425	0.684055	2.67533	D__U
XLOC_009165	chr_23:285478-285741[-]	264	0	0	0	17.9136	___U
XLOC_006539	chr_19:134062-134325[+]	264	-14.4189	-14.4189	-14.4189	3.63221	___U
XLOC_009599	chr_25:258461-258724[+]	264	2.52013	-15.4189	-0.0529946	-15.4189	U___
XLOC_014000	chr_7:17015-17278[+]	264	-1.53872	-2.32764	-2.37489	-17.7408	_DDD
XLOC_007910	chr_20:592733-592996[+]	264	18.9391	0	0	0	U___
XLOC_005168	chr_15:558478-558741[-]	264	16.2021	18.7351	0	17.7616	_U_U
XLOC_012796	chr_5:83820-84083[+]	264	-1.6091	0.771861	-0.275381	0.824928	____
XLOC_006854	chr_19:570268-570531[-]	264	-17.4189	1.45369	-0.0529871	-0.505225	D___
XLOC_000529	bd_35x35:18083-18346[+]	264	0.19823	-16.0039	4.26892	-16.0039	__U_
XLOC_005155	chr_15:532403-532667[-]	265	15.5986	0	0	17.8951	___U
XLOC_009546	chr_25:111161-111425[+]	265	0	0	0	18.4801	___U
XLOC_009525	chr_25:36794-37058[+]	265	-1.33608	-17.9853	-17.9853	1.34275	_DDU
XLOC_009407	chr_24:117314-117578[-]	265	-2.38669	-0.590701	-1.63794	2.54206	___U
XLOC_003731	chr_12:863807-864072[-]	266	0	15.3763	0	18.5548	___U
XLOC_005915	chr_17:30977-31242[-]	266	1.57673	-16.7039	-1.3749	-16.7039	U___
XLOC_008394	chr_21:113530-113795[-]	266	-14.382	1.99421	-14.382	4.07966	___U
XLOC_009631	chr_25:350970-351235[+]	266	-0.980105	-4.43197	-19.8082	-0.861108	_DD_
XLOC_009644	chr_25:383614-383880[+]	267	16.562	16.9429	18.6327	15.5366	U_U_
XLOC_001744	chr_1:1032835-1033101[-]	267	-1.26119	0.342178	0.657496	1.03533	___U
XLOC_009551	chr_25:117494-117761[+]	268	-17.8051	-0.880204	-17.8051	-17.8051	D_DD
XLOC_013595	chr_6:743331-743598[+]	268	2.5201	3.31612	0.94697	3.75773	___U
XLOC_004088	chr_13:381742-382010[-]	269	18.4328	0	0	0	U___
XLOC_010102	chr_27:110694-110962[+]	269	17.9853	17.3219	15.2747	0	U___
XLOC_006540	chr_19:135329-135597[+]	269	2.36814	-1.00572	1.26892	0.494762	U___
XLOC_000751	chr_1:152070-152339[+]	270	0	16.3041	0	17.9421	___U
XLOC_006184	chr_18:320973-321242[+]	270	3.00552	-14.3099	-14.3099	3.6322	U__U
XLOC_014570	chr_8:50147-50416[+]	270	-0.801742	3.45366	1.94698	0.757786	_U__
XLOC_013161	chr_5:325562-325831[-]	270	0.198162	-17.4798	-17.4798	1.32484	_DDU
XLOC_013222	chr_5:532837-533106[-]	270	-0.801763	-0.742707	-2.37492	-1.56412	__D_
XLOC_006362	chr_18:230954-231224[-]	271	-14.2922	-14.2922	-14.2922	3.4947	___U
XLOC_003368	chr_12:321052-321322[+]	271	-15.8771	2.86871	-15.8771	-1.41208	_U__
XLOC_014554	chr_7:1001117-1001387[-]	271	1.49732	-16.7072	-0.467497	0.105721	U___
XLOC_000014	bd_10x23:66322-66592[+]	271	2.65763	1.99423	0.946989	1.75777	U___
XLOC_011582	chr_30:195691-195962[+]	272	1.19736	4.33328	-14.2773	-14.2773	_U__
XLOC_008964	chr_23:171497-171768[+]	272	0.198229	0.99424	0.946988	2.63224	___U
XLOC_014782	chr_8:784996-785267[+]	272	-16.5965	0.257292	-16.5965	1.55134	___U
XLOC_004097	chr_13:413959-414231[-]	273	0	16.2514	0	18.0149	___U
XLOC_012628	chr_4:893773-894045[-]	273	1.52015	0.994245	0.531965	-0.827147	____
XLOC_012422	chr_4:170093-170365[-]	273	14.4554	18.8363	17.7891	16.0149	_UU_
XLOC_008378	chr_21:77548-77821[-]	274	0	0	0	17.9976	___U
XLOC_015162	chr_9:142555-142828[+]	274	0	17.819	0	17.7346	_U_U
XLOC_012383	chr_4:33730-34003[-]	274	-16.2398	-16.2398	-16.2398	2.42075	___U
XLOC_001519	chr_1:266330-266603[-]	274	0	18.819	0	15.4127	_U__
XLOC_013422	chr_6:134006-134279[+]	274	0.198317	-18.4877	-18.4877	-0.489861	_DD_
XLOC_001467	chr_1:95974-96247[-]	274	1.52014	1.57921	1.68396	0.909793	U___
XLOC_002566	chr_10:386416-386690[-]	275	-18.03	-2.81307	-18.03	0.613408	DDD_
XLOC_000075	bd_17x31:27115-27390[-]	276	-1.80172	-1.00572	-16.2056	4.19519	___U
XLOC_000772	chr_1:216983-217259[+]	277	-17.7737	-1.00574	-2.63793	-3.41207	DDDD
XLOC_013213	chr_5:513855-514131[-]	277	-3.12364	-0.742705	-1.37491	-1.56411	D_D_
XLOC_011614	chr_30:292792-293068[+]	277	0.613259	2.7312	-15.7737	2.04729	___U
XLOC_000877	chr_1:596396-596673[+]	278	18.0706	0	0	0	U___
XLOC_002095	chr_1:2279271-2279548[-]	278	-17.4938	-2.32763	-2.37489	-1.14908	DDD_
XLOC_005051	chr_15:189915-190193[-]	279	-3.12363	-17.4772	-0.789946	-2.14906	DD__
XLOC_012882	chr_5:398676-398954[+]	279	3.10508	-15.1553	-15.1553	-0.82713	U___
XLOC_012501	chr_4:420593-420871[-]	279	-1.80175	-2.59067	-1.05298	-2.4121	_DDD
XLOC_003868	chr_13:453359-453638[+]	280	0	0	18.7861	0	__U_
XLOC_006477	chr_18:631542-631821[-]	280	1.19821	3.57918	-15.1387	0.757785	_U__
XLOC_003477	chr_12:748417-748696[+]	280	1.33565	0.994175	1.94692	-2.14911	____
XLOC_015016	chr_8:615743-616022[-]	280	1.31012	-0.374982	0.31473	-0.533438	U___
XLOC_004250	chr_14:28543-28823[+]	281	-16.1223	0.579216	-16.1223	1.75779	___U
XLOC_015104	chr_8:919000-919280[-]	281	1.03473	-1.22813	-17.9296	-1.63451	UDD_
XLOC_011585	chr_30:202035-202315[+]	281	-0.245901	0.713569	0.521924	1.60835	___U
XLOC_001624	chr_1:623624-623905[-]	282	0	0	0	17.6007	___U
XLOC_011986	chr_4:71840-72121[+]	282	0	15.1003	15.053	17.6007	___U
XLOC_014878	chr_8:136282-136563[-]	282	2.07268	-15.6909	-0.637942	0.172835	U___
XLOC_008712	chr_22:520598-520880[+]	283	-3.26113	-1.46516	-2.51225	-0.70163	DDD_
XLOC_000056	bd_16x14:37-319[+]	283	0.198228	-1.00572	-16.0898	1.98018	___U
XLOC_001213	chr_1:1693634-1693917[+]	284	0	0	0	17.706	___U
XLOC_013164	chr_5:332921-333204[-]	284	17.7314	15.068	0	0	U___
XLOC_001660	chr_1:750086-750369[-]	284	-15.0738	-15.0738	-15.0738	2.98015	___U
XLOC_010400	chr_28:347481-347764[+]	284	0	18.7684	0	17.8315	_U_U
XLOC_008100	chr_20:542496-542779[-]	284	-0.261196	1.99426	0.188015	-0.58615	_U__
XLOC_009731	chr_25:229328-229612[-]	285	-14.0579	2.57915	-14.0579	3.63219	___U
XLOC_010637	chr_29:55537-55821[-]	285	0.420621	-16.6427	0.683968	0.909799	_D__
XLOC_014882	chr_8:147438-147722[-]	285	-15.0578	10.5469	10.7259	-15.0578	_UU_
XLOC_005588	chr_16:413158-413443[-]	286	0	16.6212	0	17.5367	___U
XLOC_002803	chr_11:232891-233176[+]	286	1.65756	-16.042	-1.05306	-1.82719	U___
XLOC_005657	chr_16:627616-627901[-]	286	-16.042	-1.00572	2.75434	-16.042	__U_
XLOC_003545	chr_12:103599-103885[-]	287	15.2246	0	0	18.0069	___U
XLOC_005970	chr_17:235757-236043[-]	287	1.78318	0.579215	-16.0262	-16.0262	U___
XLOC_013715	chr_6:93207-93493[-]	287	1.19821	2.57918	-15.0263	4.87323	___U
XLOC_014772	chr_8:760091-760377[+]	287	-4.15928	-2.04136	-1.60319	-0.484274	DDD_
XLOC_013743	chr_6:182499-182786[-]	288	1.19818	1.99419	1.94694	3.49469	___U
XLOC_000611	bd_51x36:1493-1780[-]	288	0.0748443	-0.292621	-0.398768	-1.43597	___D
XLOC_008866	chr_22:436574-436862[-]	289	0	18.4488	0	16.753	_U_U
XLOC_014818	chr_8:910251-910540[+]	290	-14.9798	-14.9798	-14.9798	2.49473	___U
XLOC_001127	chr_1:1434049-1434338[+]	290	-17.3017	-17.3017	-1.3683	-3.14902	DDDD
XLOC_014130	chr_7:475667-475956[+]	290	-1.38668	-15.5648	-15.5648	2.04728	___U
XLOC_012321	chr_4:1193440-1193729[+]	290	-14.9798	-0.00573977	1.53194	2.87324	___U
XLOC_005343	chr_16:383864-384153[+]	290	0	18.4335	15.9268	15.1526	_U__
XLOC_010025	chr_26:308109-308399[-]	291	0	0	0	17.5968	___U
XLOC_014690	chr_8:458538-458828[+]	291	1.19821	-14.9645	-14.9645	2.49473	___U
XLOC_000477	bd_32x35:268205-268495[-]	291	15.1628	14.9613	15.9117	17.5969	___U
XLOC_011913	chr_32:143941-144231[-]	291	0	17.2807	0	17.9447	_U_U
XLOC_012627	chr_4:893370-893660[-]	291	1.57673	0.257289	-1.3749	-0.149089	U___
XLOC_003828	chr_13:336279-336570[+]	292	4.0055	-13.9494	-13.9494	-13.9494	U___
XLOC_001293	chr_1:1994800-1995091[+]	292	2.52012	-14.9494	-0.0529906	0.172833	U___
XLOC_001128	chr_1:1434411-1434702[+]	292	-2.02415	-18.7567	-3.84711	-2.31258	DDDD
XLOC_000153	bd_24x34:3732-4023[-]	292	0.783193	-2.32766	-2.95986	0.220143	_DD_
XLOC_010532	chr_28:358335-358626[-]	292	-1.80174	4.3341	0.268931	2.53038	_U_U
XLOC_005842	chr_17:465512-465804[+]	293	-1.38668	-0.590689	-15.5193	1.90978	___U
XLOC_002487	chr_10:129051-129343[-]	293	2.19819	-15.5193	-0.63794	-15.5193	U___
XLOC_009412	chr_24:131747-132039[-]	293	1.56079	-16.7417	-1.86032	-1.63449	UD__
XLOC_003062	chr_11:192743-193035[-]	293	0.520152	2.69468	-15.9343	0.757794	_U__
XLOC_007475	chr_2:462239-462532[-]	294	4.19814	-13.9194	-13.9194	-13.9194	U___
XLOC_008821	chr_22:317453-317746[-]	294	1.19821	4.3161	0.94696	3.49468	_U_U
XLOC_007360	chr_2:62117-62411[-]	295	-17.2265	-1.32765	-17.2265	-17.2265	DDDD
XLOC_009021	chr_23:329368-329662[+]	295	-1.38691	-15.4905	-15.4905	2.49394	___U
XLOC_003716	chr_12:805038-805332[-]	295	2.35048	1.5262	0.586912	-0.189724	U___
XLOC_008306	chr_21:509764-510058[+]	295	-0.512615	0.40894	0.68362	0.0900231	____
XLOC_008087	chr_20:513555-513850[-]	296	1.33576	-16.2117	-16.2117	0.172873	____
XLOC_012690	chr_4:1108018-1108313[-]	296	3.52007	2.57914	0.946956	2.17276	U___
XLOC_005739	chr_17:129245-129540[+]	296	-14.8898	1.57919	-0.0529823	3.26026	___U
XLOC_010074	chr_27:25832-26128[+]	297	0.783174	1.99422	-14.8752	2.49473	___U
XLOC_013112	chr_5:147006-147302[-]	297	0	18.8694	0	0	_U__
XLOC_014816	chr_8:909125-909421[+]	297	0.198229	-16.4602	-16.4602	2.0473	_DDU
XLOC_010564	chr_29:94188-94484[+]	297	-0.0841688	2.9414	3.18646	-0.76293	_UU_
XLOC_005001	chr_15:582-879[-]	298	1.03776	0.205763	-0.493567	-1.49011	U__D
XLOC_007370	chr_2:92261-92559[-]	299	0	18.4255	16.3782	15.6041	_U__
XLOC_000962	chr_1:847241-847540[+]	300	15.0304	0	0	17.8121	___U
XLOC_010387	chr_28:309503-309802[+]	300	1.42062	-1.59067	-16.4169	-16.4169	U_DD
XLOC_012615	chr_4:848877-849176[-]	300	-0.801726	1.57919	-0.0529897	2.87324	___U
XLOC_007084	chr_2:645546-645845[+]	300	-0.796338	1.57919	1.53194	2.63223	___U
XLOC_000747	chr_1:146585-146884[+]	300	17.7306	17.1481	14.779	14.0049	UU__
XLOC_011909	chr_32:137123-137423[-]	301	0	14.812	0	17.3125	___U
XLOC_007191	chr_2:992058-992358[+]	301	0.198212	-13.8178	-13.8178	3.49509	___U
XLOC_011856	chr_32:85412-85712[+]	301	17.4754	0	0	15.9906	U__U
XLOC_001143	chr_1:1476123-1476423[+]	301	-15.4027	-0.590689	-15.4027	2.17281	___U
XLOC_009174	chr_23:312998-313298[-]	301	-0.804613	-0.00862089	1.94416	2.49193	___U
XLOC_014804	chr_8:877017-877317[+]	301	-1.38668	0.99424	0.362036	2.04728	___U
XLOC_001059	chr_1:1203307-1203607[+]	301	2.89863	1.99422	-14.8178	0.172833	U___
XLOC_011023	chr_3:1068442-1068742[+]	301	1.35023	-1.17565	-0.222912	-0.412117	U___
XLOC_007878	chr_20:466927-467227[+]	301	-15.4027	3.9942	-15.4027	2.49471	_U_U
XLOC_014539	chr_7:946086-946386[-]	301	-1.80176	0.131761	-0.567566	0.45577	D___
XLOC_002660	chr_10:695517-695818[-]	302	0	15.7979	0	17.4359	___U
XLOC_008639	chr_22:276800-277101[+]	302	1.19803	0.991567	-13.8073	3.75409	___U
XLOC_005440	chr_16:659932-660233[+]	302	-13.8037	0.994207	2.94692	3.63218	___U
XLOC_001236	chr_1:1787638-1787939[+]	302	16.0018	15.7979	15.7506	18.1464	U__U
XLOC_013063	chr_5:1042722-1043023[+]	302	-0.479839	-2.59068	-3.63791	-3.41208	_DDD
XLOC_000226	bd_29x34:2062-2363[-]	302	1.35577	0.293819	-0.583506	-2.94261	U__D
XLOC_010505	chr_28:275466-275768[-]	303	2.65762	-14.7896	-14.7896	-0.827123	U___
XLOC_014388	chr_7:393935-394237[-]	303	0.420618	1.73121	-16.3746	-1.4121	__D_
XLOC_007449	chr_2:357229-357531[-]	303	-0.801727	2.80157	-14.7896	3.87323	___U
XLOC_009399	chr_24:94375-94677[-]	303	-1.16433	1.99425	1.02501	-1.18972	_U__
XLOC_012415	chr_4:153264-153566[-]	303	-3.32529	0.558159	1.51091	-0.263259	D___
XLOC_014265	chr_7:963968-964271[+]	304	-17.3606	-2.59067	-2.63765	-1.08925	DDD_
XLOC_001588	chr_1:513837-514140[-]	304	-1.80175	0.453691	-3.05295	-1.24219	D_D_
XLOC_002753	chr_11:63499-63803[+]	305	-13.7619	0.994204	-13.7619	4.17274	___U
XLOC_014393	chr_7:407683-407987[-]	305	17.4195	17.078	0	15.9347	UU_U
XLOC_006380	chr_18:297410-297714[-]	305	-16.5692	-0.813086	-16.5692	1.5354	D_DU
XLOC_010014	chr_26:260371-260675[-]	305	-0.579369	-2.59067	-2.63792	-0.60477	_DD_
XLOC_014487	chr_7:762740-763044[-]	305	-1.38667	2.73119	-15.3468	1.39521	____
XLOC_005575	chr_16:372846-373151[-]	306	3.1052	-14.7482	-14.7482	-0.827121	U___
XLOC_015188	chr_9:218912-219217[+]	306	0	18.4428	0	13.9211	_U__
XLOC_009092	chr_23:69424-69729[-]	306	-0.994408	0.31619	-0.731062	-3.82707	___D
XLOC_011910	chr_32:139058-139364[-]	307	-14.7345	0.994233	-14.7345	2.75776	___U
XLOC_007298	chr_2:1344751-1345057[+]	307	0.986723	-0.465172	-0.190499	0.0353305	____
XLOC_012149	chr_4:636203-636509[+]	307	0.935182	3.49673	3.36201	0.172834	_UU_
XLOC_008791	chr_22:233301-233607[-]	307	-1.21254	4.4372	1.11697	2.12711	_U_U
XLOC_004332	chr_14:318954-319261[+]	308	0	0	0	17.2157	___U
XLOC_004126	chr_13:516560-516867[-]	308	14.9192	16.7152	14.668	17.2157	___U
XLOC_003690	chr_12:709105-709412[-]	308	15.5042	17.0372	14.668	17.8007	_U_U
XLOC_002279	chr_10:355450-355757[+]	308	-2.38666	2.31617	-0.637949	1.75779	_U_U
XLOC_008844	chr_22:369757-370064[-]	308	1.4206	4.16415	2.94697	2.04728	_UUU
XLOC_000525	bd_34x35:33584-33891[-]	308	0.378802	-1.32766	-1.15253	-0.734054	_DD_
XLOC_010451	chr_28:130639-130946[-]	308	-1.53873	1.92025	1.947	2.88432	DUUU
XLOC_005748	chr_17:154004-154312[+]	309	0	0	0	17.3398	___U
XLOC_014490	chr_7:767023-767331[-]	309	0	16.2867	16.2395	17.5808	___U
XLOC_010474	chr_28:192375-192683[-]	309	0.850306	-1.81306	-1.86031	0.535404	____
XLOC_001462	chr_1:87097-87405[-]	309	-13.7076	5.24208	2.94691	3.7577	_U_U
XLOC_007291	chr_2:1322877-1323185[+]	309	-2.02414	0.64633	-2.8603	0.613406	D_D_
XLOC_010495	chr_28:255056-255364[-]	309	0.00558363	1.57921	1.40643	1.56515	___U
XLOC_010786	chr_3:228530-228839[+]	310	0	0	14.6412	17.7739	___U
XLOC_007957	chr_20:62567-62876[-]	310	-13.6943	1.99418	-13.6943	4.17274	___U
XLOC_005731	chr_17:109151-109460[+]	310	-1.8017	0.579211	0.53196	2.34274	___U
XLOC_013271	chr_5:703076-703385[-]	310	13.8925	18.8583	18.5481	14.867	_UU_
XLOC_005601	chr_16:446005-446315[-]	311	-0.801729	-14.681	-14.681	2.87323	___U
XLOC_000413	bd_32x35:19593-19903[-]	311	-1.38667	0.994242	-15.2659	2.17304	___U
XLOC_004930	chr_15:594868-595178[+]	311	1.06305	-5.09743	-3.14469	-0.93701	UDD_
XLOC_014432	chr_7:554446-554757[-]	312	-1.26119	-0.880202	-17.1272	-3.28651	__DD
XLOC_007093	chr_2:674452-674763[+]	312	-0.386717	1.73119	-0.637934	2.28829	___U
XLOC_015304	chr_9:677788-678099[+]	312	0	18.5689	16.1998	15.8406	_U_U
XLOC_011555	chr_30:115766-116077[+]	312	-1.53871	0.994257	1.795	0.435872	____
XLOC_000537	bd_35x35:674-986[-]	313	0	18.1084	0	13.8276	_U__
XLOC_007428	chr_2:290567-290879[-]	313	2.78314	1.57918	0.946978	-14.6547	U___
XLOC_006617	chr_19:409449-409761[+]	313	1.26236	0.704752	0.0725384	-3.2865	U__D
XLOC_014675	chr_8:416001-416313[+]	313	0.487735	1.52476	3.16938	1.00291	__U_
XLOC_013211	chr_5:507535-507848[-]	314	0.935178	2.73123	-0.63777	0.909785	____
XLOC_000940	chr_1:780614-780927[+]	314	-0.801723	3.80156	1.94697	-14.6417	_U__
XLOC_014637	chr_8:279954-280268[+]	315	-13.6289	4.31607	2.9469	0.172819	_U__
XLOC_008659	chr_22:353460-353774[+]	315	2.52006	-13.6289	-13.6289	4.92761	___U
XLOC_012152	chr_4:641788-642102[+]	315	1.19816	4.90103	-13.6289	2.17274	_U__
XLOC_004899	chr_15:509046-509361[+]	316	0	14.6111	0	17.2486	___U
XLOC_012105	chr_4:466916-467231[+]	316	-0.801723	0.994232	-14.616	3.49471	___U
XLOC_010099	chr_27:105797-106112[+]	316	-1.38671	-0.590702	0.0990104	1.25083	___U
XLOC_007652	chr_2:1122494-1122809[-]	316	0.975832	1.64632	0.947	0.365478	____
XLOC_002874	chr_11:470061-470376[+]	316	1.78319	0.894719	0.65482	-0.149092	U___
XLOC_009826	chr_26:59402-59718[+]	317	0	0	0	17.5834	___U
XLOC_012338	chr_4:1254513-1254830[+]	318	14.7889	0	0	17.3484	___U
XLOC_011972	chr_4:22852-23169[+]	318	1.78317	0.579211	-15.5906	0.172834	U___
XLOC_004439	chr_14:689947-690264[+]	318	-1.8017	2.5792	-15.5906	-15.5906	_U__
XLOC_014582	chr_8:76065-76383[+]	319	-15.9	-1.32764	-15.9	1.31032	____
XLOC_002245	chr_10:231327-231645[+]	319	-14.5781	-14.5781	-14.5781	3.17279	___U
XLOC_008784	chr_22:215754-216072[-]	319	13.7764	14.5724	15.5251	17.9208	___U
XLOC_007531	chr_2:664305-664623[-]	319	-3.26111	-0.465173	0.0725316	-1.70161	D___
XLOC_009105	chr_23:118131-118449[-]	319	0	18.5723	0	16.0728	_U_U
XLOC_005093	chr_15:327068-327387[-]	320	-0.80176	-16.8875	-16.8875	-16.8875	_DDD
XLOC_001735	chr_1:984534-984853[-]	320	-1.8017	0.994243	-15.5656	1.49474	____
XLOC_015218	chr_9:333734-334054[+]	321	-1.38671	-0.590701	1.06247	-17.1382	___D
XLOC_001725	chr_1:951545-951865[-]	321	-0.801766	0.409417	-0.41548	0.251301	____
XLOC_001930	chr_1:1669602-1669923[-]	322	0	0	0	17.173	___U
XLOC_000502	bd_33x35:17663-17984[-]	322	1.78317	0.508828	-16.3483	-1.04953	U_D_
XLOC_000190	bd_26x34:10404-10725[-]	322	0.296317	0.672328	0.978866	-0.341737	____
XLOC_000887	chr_1:632165-632486[+]	322	2.86119	-0.0057468	-1.63733	2.44585	U__U
XLOC_014176	chr_7:648971-649293[+]	323	-13.5289	-13.5289	-13.5289	3.75768	___U
XLOC_014935	chr_8:310074-310396[-]	323	-14.5287	-14.5287	-14.5287	2.98017	___U
XLOC_004458	chr_14:743912-744234[+]	323	0	0	14.4756	17.6083	___U
XLOC_013310	chr_5:839872-840194[-]	323	0	17.9824	15.4758	0	_U__
XLOC_003463	chr_12:678764-679086[+]	323	14.7269	0	0	18.0938	___U
XLOC_008552	chr_21:627771-628093[-]	323	0.198804	2.99424	1.94671	3.63255	___U
XLOC_007738	chr_2:1447250-1447572[-]	323	-1.1237	1.99422	0.946936	1.17284	____
XLOC_014173	chr_7:645854-646176[+]	323	-1.04963	-0.446327	-0.979032	-4.07504	___D
XLOC_001132	chr_1:1442615-1442938[+]	324	0.202493	1.5805	-14.5095	3.26057	___U
XLOC_001501	chr_1:194264-194588[-]	325	2.78307	-0.00582144	-0.0531168	-14.5045	U___
XLOC_009020	chr_23:329012-329336[+]	325	0.198006	-16.8267	-16.8267	-3.14713	_DDD
XLOC_000557	bd_39x36:3843-4167[+]	325	0.0175642	0.228751	-1.14047	3.36156	__DU
XLOC_002234	chr_10:207502-207827[+]	326	0	0	0	17.1242	___U
XLOC_003850	chr_13:395825-396150[+]	326	0	0	0	17.3658	___U
XLOC_000929	chr_1:754397-754722[+]	326	0	17.8083	0	15.9868	_U_U
XLOC_006399	chr_18:356440-356765[-]	326	0.758261	-1.25334	-2.30058	-4.07169	_DDD
XLOC_015613	chr_9:749309-749634[-]	326	2.51999	-14.4928	-14.4928	5.30201	U__U
XLOC_014536	chr_7:939465-939791[-]	327	-15.803	-15.803	-15.803	1.17278	____
XLOC_011602	chr_30:252163-252489[+]	327	0.198288	-0.267432	0.691979	1.50318	____
XLOC_007233	chr_2:1142387-1142714[+]	328	-0.801855	1.99413	3.26886	-0.827165	__U_
XLOC_013903	chr_6:720845-721173[-]	329	17.1101	0	14.3996	0	U___
XLOC_007835	chr_20:321305-321633[+]	329	0.194513	-13.4589	0.943165	3.6288	___U
XLOC_007501	chr_2:558752-559080[-]	329	0	16.0422	0	16.9509	___U
XLOC_013357	chr_5:996187-996515[-]	329	0	14.451	0	17.6295	___U
XLOC_006000	chr_17:344813-345141[-]	329	-2.96723	2.07331	-2.22255	-0.676203	__D_
XLOC_000832	chr_1:424452-424780[+]	329	-13.4501	5.1657	6.2334	-13.4501	_UU_
XLOC_009637	chr_25:367631-367960[+]	330	0	18.0204	0	0	_U__
XLOC_015625	chr_9:779881-780210[-]	330	-2.12327	0.671322	-15.7643	2.30953	___U
XLOC_003150	chr_11:491013-491342[-]	330	-0.0648013	3.82715	3.36204	0.172837	_UU_
XLOC_014245	chr_7:879041-879371[+]	331	0	17.881	0	17.4068	_U_U
XLOC_012669	chr_4:1030982-1031312[-]	331	0.420867	-16.0189	-16.0189	1.98028	_DDU
XLOC_013423	chr_6:134447-134777[+]	331	-2.18013	-18.1347	-18.1347	-1.94197	DDDD
XLOC_013393	chr_6:39491-39821[+]	331	-15.0203	1.99419	3.06241	-0.412099	__U_
XLOC_009320	chr_24:330570-330901[+]	332	0	16.0022	0	17.0553	___U
XLOC_008336	chr_21:602430-602761[+]	332	1.07239	-16.0085	-1.63782	-0.827173	_D__
XLOC_013320	chr_5:877789-878121[-]	333	-3.26131	-16.8721	-2.51246	-1.70163	DDD_
XLOC_010719	chr_3:4016-4348[+]	333	1.33613	-1.32782	-15.7297	-0.563956	____
XLOC_006885	chr_19:650258-650590[-]	333	0	17.7279	15.3586	0	_U__
XLOC_008822	chr_22:317838-318170[-]	333	13.611	16.729	15.3599	17.2862	_U_U
XLOC_011095	chr_3:1346805-1347137[+]	333	17.0682	16.7271	14.3578	18.6716	UU_U
XLOC_011745	chr_31:144403-144735[+]	333	0.657267	-2.00576	-1.37485	-0.316082	_DD_
XLOC_009357	chr_24:469916-470249[+]	334	0	14.3927	0	16.8933	___U
XLOC_013861	chr_6:574511-574844[-]	334	1.1987	0.994403	0.946809	2.87338	___U
XLOC_014072	chr_7:249908-250242[+]	335	-13.3899	-13.3899	4.94685	2.49474	__U_
XLOC_005310	chr_16:265712-266046[+]	335	-2.02521	-1.22861	-2.86052	#VALUE!	DDD_
XLOC_008553	chr_21:628263-628598[-]	336	14.5743	16.3702	14.3231	17.5483	___U
XLOC_011565	chr_30:136231-136567[+]	337	16.8833	0	17.1177	13.5374	U_U_
XLOC_007049	chr_2:529636-529972[+]	337	1.19787	4.5793	3.26886	-13.3682	_U__
XLOC_000893	chr_1:646109-646445[+]	337	-13.3685	4.31574	-13.3685	4.07992	_U_U
XLOC_008802	chr_22:272618-272954[-]	337	-2.97172	0.145943	0.584413	1.32463	___U
XLOC_007992	chr_20:172206-172543[-]	338	-14.3514	-14.3514	-0.0543843	2.62981	___U
XLOC_010857	chr_3:468051-468388[+]	338	15.1323	18.2461	16.6147	14.5186	_UU_
XLOC_001911	chr_1:1614113-1614450[-]	338	-3.80232	0.315981	-3.05312	0.172658	D_D_
XLOC_011082	chr_3:1302391-1302728[+]	338	-13.354	4.57755	2.53008	4.81528	_U_U
XLOC_001229	chr_1:1764724-1765061[+]	338	0.672728	0.409523	1.26868	-2.18959	___D
XLOC_012256	chr_4:973768-974106[+]	339	2.89787	-14.3461	-14.3461	-14.3461	U___
XLOC_001820	chr_1:1309547-1309885[-]	339	-1.60405	-0.641999	1.14135	5.25987	___U
XLOC_014303	chr_7:65319-65658[-]	340	16.8516	0	14.2785	15.8261	U__U
XLOC_010181	chr_27:402695-403034[+]	340	-1.89128	-17.4225	-17.4225	-2.91414	DDDD
XLOC_011573	chr_30:162579-162918[+]	340	-16.6476	-1.32835	-16.6476	1.49159	DDDU
XLOC_006441	chr_18:503227-503566[-]	340	0.963219	-1.32879	-0.376408	1.55137	_D_U
XLOC_001636	chr_1:676292-676632[-]	341	2.6588	1.5774	1.53074	0.172419	U___
XLOC_005924	chr_17:73429-73770[-]	342	0.198626	0.994014	-13.3134	3.75732	___U
XLOC_003140	chr_11:457821-458162[-]	342	14.5124	15.3087	0	16.9472	___U
XLOC_001506	chr_1:212715-213056[-]	342	-2.30429	-2.0931	-0.555462	0.992268	DD__
XLOC_002473	chr_10:72182-72524[-]	343	-3.25917	-16.7582	-16.7582	-1.70038	DDD_
XLOC_005302	chr_16:239140-239482[+]	343	0	17.7572	14.2501	0	_U__
XLOC_012839	chr_5:252398-252740[+]	343	1.38947	1.50822	0.724143	2.06596	U__U
XLOC_009090	chr_23:64990-65333[-]	344	1.33443	-0.3275	-0.375263	-1.14839	____
XLOC_001650	chr_1:718737-719080[-]	344	-1.02327	-0.812668	-0.275093	0.689704	____
XLOC_001138	chr_1:1463006-1463350[+]	345	0	0	0	17.4491	___U
XLOC_012832	chr_5:227243-227587[+]	345	-0.80349	0.994048	-15.2847	1.75833	___U
XLOC_009552	chr_25:117812-118157[+]	346	-0.781331	-1.58738	-1.05477	-0.596625	_DD_
XLOC_001668	chr_1:772171-772516[-]	346	-0.219608	0.993234	0.946243	1.75711	___U
XLOC_014465	chr_7:652905-653250[-]	346	-0.381135	1.99462	2.82021	0.908407	__U_
XLOC_004931	chr_15:595248-595593[+]	346	1.63787	0.508476	1.13897	-1.63416	U___
XLOC_013921	chr_6:776837-777183[-]	347	-13.2618	-13.2618	-13.2618	5.26042	___U
XLOC_001849	chr_1:1411816-1412162[-]	347	2.78539	2.99496	3.65159	2.3439	U_UU
XLOC_009623	chr_25:333372-333718[+]	347	1.00388	0.762766	-0.382107	1.60351	U__U
XLOC_004652	chr_14:562824-563171[-]	348	-13.252	-13.252	1.94657	3.49393	___U
XLOC_008783	chr_22:215351-215698[-]	348	0	0	0	17.65	___U
XLOC_005692	chr_16:737865-738212[-]	348	-13.2514	0.993812	-13.2514	4.42156	___U
XLOC_008824	chr_22:318607-318954[-]	348	0	16.2427	14.1951	17.2274	___U
XLOC_008333	chr_21:600093-600440[+]	348	-1.17015	-0.497868	-1.05881	-1.18683	D_DD
XLOC_011501	chr_3:1350931-1351278[-]	348	-0.801769	0.618911	-0.258527	-1.88437	___D
XLOC_002585	chr_10:452409-452757[-]	349	13.437	0	0	17.3206	___U
XLOC_014684	chr_8:437576-437924[+]	349	3.89937	1.99367	0.945895	-13.2406	U___
XLOC_004335	chr_14:325004-325352[+]	349	2.19661	0.408967	-0.638539	-1.41301	U___
XLOC_013010	chr_5:876173-876521[+]	349	-16.6593	2.02591	0.3937	1.91122	D__U
XLOC_006430	chr_18:483891-484240[-]	350	0	0	0	16.729	___U
XLOC_011329	chr_3:720634-720983[-]	350	0	0	14.1784	17.1048	___U
XLOC_013416	chr_6:118135-118485[+]	351	1.93331	-14.8124	2.1689	-14.8124	U___
XLOC_008648	chr_22:313507-313858[+]	352	0	14.2103	14.1597	16.8468	___U
XLOC_002493	chr_10:145746-146097[-]	352	-16.8936	-1.12377	-16.8936	-2.5303	DDDD
XLOC_008554	chr_21:628691-629042[-]	352	-14.213	2.57928	-0.0537245	3.6974	___U
XLOC_008154	chr_21:36591-36942[+]	352	2.00589	3.16255	3.40361	1.97921	_UU_
XLOC_001493	chr_1:174765-175117[-]	353	0	0	0	16.6779	___U
XLOC_004065	chr_13:307677-308029[-]	353	16.9744	15.7721	0	0	U___
XLOC_002951	chr_11:708250-708602[+]	353	-13.2041	4.45376	-13.2041	2.17313	_U__
XLOC_004125	chr_13:516008-516360[-]	353	2.65781	0.993287	0.945224	2.34347	U__U
XLOC_001455	chr_1:61883-62235[-]	353	13.3886	17.7678	14.1364	15.9463	_U_U
XLOC_012697	chr_4:1124643-1124995[-]	353	-1.12657	1.9898	0.204944	-0.149069	____
XLOC_002682	chr_10:770288-770641[-]	354	-1.2887	-17.0015	-17.0015	-2.63402	_DDD
XLOC_012606	chr_4:814023-814376[-]	354	0.195319	-0.591463	-14.7836	2.17372	___U
XLOC_009748	chr_25:262822-263175[-]	354	-1.6483	-2.17712	-1.64031	-3.99785	DDDD
XLOC_011612	chr_30:291510-291863[+]	354	-1.80354	1.80023	-15.1937	2.34307	___U
XLOC_000227	bd_29x34:19794-20147[-]	354	1.03132	0.933848	0.0226096	-0.111357	U___
XLOC_000730	chr_1:91983-92336[+]	354	-1.38838	1.71492	0.666189	1.42274	DU_U
XLOC_005772	chr_17:225634-225988[+]	355	0	15.1745	0	17.748	___U
XLOC_004744	chr_15:10908-11262[+]	355	0.121367	0.168154	-0.431252	0.0182893	____
XLOC_012048	chr_4:269833-270187[+]	355	-0.426449	3.44689	5.24333	0.332067	_UU_
XLOC_004561	chr_14:244807-245162[-]	356	-1.39061	0.407383	-14.7529	2.28689	___U
XLOC_011009	chr_3:1027610-1027965[+]	356	0	0	0	17.8012	___U
XLOC_005308	chr_16:262846-263201[+]	356	4.00085	2.99346	0.945474	#VALUE!	U___
XLOC_008188	chr_21:133190-133545[+]	356	#VALUE!	2.37513	1.23307	-1.00094	____
XLOC_003754	chr_13:96566-96922[+]	357	-3.26632	-16.6176	-0.927905	-16.6176	DD_D
XLOC_014243	chr_7:874614-874970[+]	357	-0.799642	3.5763	0.942946	1.17347	_U__
XLOC_002441	chr_10:912563-912919[+]	357	1.21539	1.00091	2.27168	3.26663	___U
XLOC_014907	chr_8:224212-224568[-]	357	-1.391	1.9899	-14.7381	2.97695	___U
XLOC_013721	chr_6:107266-107623[-]	358	13.3433	0	14.093	16.9051	___U
XLOC_012668	chr_4:1029884-1030241[-]	358	-0.803352	-0.00338955	-15.1479	1.75994	___U
XLOC_004312	chr_14:240082-240439[+]	358	2.52737	0.999654	4.26801	1.18283	__U_
XLOC_006591	chr_19:319250-319607[+]	358	2.19427	0.575806	-15.1451	-0.243625	U___
XLOC_015662	chr_9:920818-921175[-]	358	-0.804492	3.31577	2.75483	2.17251	_U__
XLOC_002840	chr_11:356232-356589[+]	358	-0.570107	0.581286	-0.639393	-0.412017	____
XLOC_001550	chr_1:375911-376269[-]	359	-1.67977	-2.46823	0.0711639	-3.28604	_D_D
XLOC_000618	bd_54x36:405-763[-]	359	5.58763	2.57842	-13.1568	5.78755	U__U
XLOC_008357	chr_21:31622-31981[-]	360	-13.1344	-13.1344	-13.1344	3.49544	___U
XLOC_015135	chr_9:37874-38233[+]	360	15.9089	16.4304	0	16.7477	UU_U
XLOC_015073	chr_8:791342-791701[-]	360	1.19726	0.673023	0.947646	0.174758	____
XLOC_005176	chr_15:591757-592116[-]	360	1.51527	2.57838	-14.1408	3.69688	___U
XLOC_006445	chr_18:513056-513416[-]	361	0.458341	-16.4417	-16.4417	-16.4417	_DDD
XLOC_011597	chr_30:244975-245335[+]	361	0.196679	0.992894	-0.0569244	3.08054	___U
XLOC_002309	chr_10:461549-461909[+]	361	0.199893	2.57838	-13.1168	4.34384	___U
XLOC_013116	chr_5:157961-158321[-]	361	0.202115	-16.6785	-2.64102	0.171764	_DD_
XLOC_008845	chr_22:370728-371088[-]	361	-0.802082	2.45144	1.26874	0.492591	____
XLOC_014941	chr_8:334333-334693[-]	361	-2.12453	2.2576	1.20933	-0.149061	____
XLOC_003759	chr_13:116450-116810[+]	361	-17.3605	-3.25446	-0.302156	-0.491246	DD__
XLOC_011709	chr_30:316483-316843[-]	361	3.19486	2.2538	2.32255	0.851285	U_U_
XLOC_008702	chr_22:487600-487961[+]	362	3.51754	1.99354	-13.1279	2.49531	U___
XLOC_010814	chr_3:318655-319016[+]	362	0	17.6824	16.8593	14.862	_UU_
XLOC_010115	chr_27:154698-155060[+]	363	-0.795981	3.31728	1.9471	-0.825568	_U__
XLOC_006660	chr_19:561031-561393[+]	363	-0.383561	-0.590602	-0.642362	2.98525	___U
XLOC_011089	chr_3:1331677-1332039[+]	363	-0.537341	1.48144	-16.4288	-3.14895	__DD
XLOC_005247	chr_16:53150-53512[+]	363	1.32065	-0.588982	-0.635923	1.97466	U__U
XLOC_005382	chr_16:501620-501983[+]	364	0	0	0	17.8587	___U
XLOC_006592	chr_19:320053-320416[+]	364	3.51186	-0.0100771	-14.0735	1.17135	U___
XLOC_008445	chr_21:282847-283210[-]	364	-2.61327	2.09286	-0.861908	-1.63429	____
XLOC_009422	chr_24:151387-151750[-]	364	-14.1033	4.57907	1.53118	0.756625	_U__
XLOC_015606	chr_9:733993-734357[-]	365	0	16.3747	0	16.8135	_U_U
XLOC_005631	chr_16:533771-534136[-]	366	0.424138	-0.59357	-0.0551065	1.28938	____
XLOC_014817	chr_8:909716-910081[+]	366	-1.89186	-1.51034	-1.55859	1.75856	DDDU
XLOC_015214	chr_9:313226-313591[+]	366	2.3676	1.16339	1.40431	-0.827026	U___
XLOC_011002	chr_3:1002155-1002521[+]	367	0	0	0	16.6881	___U
XLOC_014525	chr_7:894920-895286[-]	367	-1.48061	-17.0586	-17.0586	-0.365573	_DD_
XLOC_008587	chr_22:79581-79947[+]	367	-0.518785	-1.12234	-2.75338	-0.0644145	_DD_
XLOC_001972	chr_1:1829507-1829873[-]	367	-1.02565	-0.813833	0.137341	2.01067	___U
XLOC_015168	chr_9:163097-163464[+]	368	-13.0415	0.993565	-13.0415	4.42472	___U
XLOC_000922	chr_1:730839-731206[+]	368	-1.3925	2.869	0.947173	1.39406	_U__
XLOC_004650	chr_14:561137-561504[-]	368	1.18897	2.31431	0.944775	3.63448	___U
XLOC_000360	bd_32x35:116338-116706[+]	369	0	18.1382	15.0036	14.8163	_U__
XLOC_008238	chr_21:318050-318418[+]	369	-1.80606	2.31538	-1.0552	2.92749	___U
XLOC_012827	chr_5:206960-207329[+]	370	-15.6293	-1.59478	-0.641733	1.39322	D__U
XLOC_015612	chr_9:748782-749151[-]	370	13.2348	0	0	17.7923	___U
XLOC_007868	chr_20:436000-436369[+]	370	-15.0223	0.581654	-1.05164	2.17363	___U
XLOC_001202	chr_1:1667931-1668301[+]	371	-14.5989	0.40824	-14.5989	2.28741	___U
XLOC_010309	chr_28:54402-54772[+]	371	0	17.6273	0	13.223	_U__
XLOC_003063	chr_11:193320-193690[-]	371	0.849185	-0.812769	-1.86062	-1.04899	____
XLOC_008456	chr_21:308269-308639[-]	371	16.6741	16.0171	18.4935	0	U_U_
XLOC_006585	chr_19:284587-284957[+]	371	0.620355	1.54924	0.796571	0.168686	____
XLOC_011466	chr_3:1237488-1237859[-]	372	0	0	0	16.6629	___U
XLOC_011941	chr_33:65183-65554[+]	372	15.541	16.3394	0	16.7835	UU_U
XLOC_005738	chr_17:128792-129163[+]	372	0	14.9403	0	17.8712	___U
XLOC_011750	chr_31:158382-158754[+]	373	0	0	0	16.6535	___U
XLOC_014166	chr_7:613884-614256[+]	373	-0.805065	-0.00604515	-15.03	1.87469	___U
XLOC_003038	chr_11:104787-105159[-]	373	0	16.5957	0	16.7788	_U_U
XLOC_002318	chr_10:486207-486579[+]	373	1.19514	-15.3407	-15.3407	2.02294	___U
XLOC_013970	chr_6:936390-936762[-]	373	0.195383	-0.327713	-0.377178	2.49592	___U
XLOC_006451	chr_18:533479-533851[-]	373	1.09449	-0.590413	-0.959684	1.65869	U__U
XLOC_005730	chr_17:108556-108929[+]	374	-14.9804	-14.9804	0.528196	1.75739	___U
XLOC_009345	chr_24:408232-408605[+]	374	-14.0145	-14.0145	-14.0145	3.49619	___U
XLOC_009420	chr_24:145407-145780[-]	374	0	17.6873	0	0	_U__
XLOC_006239	chr_18:506165-506538[+]	374	14.2168	14.0174	17.4299	13.1985	__U_
XLOC_008870	chr_22:450691-451064[-]	374	17.3614	15.5832	0	13.1843	U___
XLOC_010110	chr_27:140642-141015[+]	374	-0.795686	2.31143	1.52998	4.45671	___U
XLOC_001266	chr_1:1917933-1918307[+]	375	16.6654	14.0051	0	14.1861	U___
XLOC_006368	chr_18:243579-243953[-]	375	13.1995	0	15.5314	16.6341	___U
XLOC_001511	chr_1:234470-234844[-]	375	-0.612855	-15.8166	0.137459	0.822963	_D__
XLOC_001444	chr_1:31638-32012[-]	375	-14.0071	3.58047	2.26633	2.17863	_U__
XLOC_010258	chr_27:283900-284274[-]	375	1.45577	0.841565	-0.790998	-0.825743	U___
XLOC_015307	chr_9:684334-684709[+]	376	0	0	0	16.6455	___U
XLOC_005805	chr_17:349454-349829[+]	376	-14.5591	-14.5591	0.356404	2.49699	___U
XLOC_007780	chr_20:124749-125124[+]	376	1.1963	1.73159	3.52847	-0.410362	__U_
XLOC_006843	chr_19:540782-541158[-]	377	-0.0965156	1.6369	1.46521	-2.24177	___D
XLOC_006153	chr_18:206668-207045[+]	378	-0.790231	-17.2842	-17.2842	-2.57147	_DDD
XLOC_005750	chr_17:157680-158057[+]	378	-4.19401	-1.39805	-1.86034	0.404679	DDD_
XLOC_000135	bd_21x34:4659-5036[+]	378	1.9647	0.992832	1.36216	-0.712942	U___
XLOC_006882	chr_19:648306-648684[-]	379	0	15.9744	14.9262	16.7437	___U
XLOC_004237	chr_13:877154-877532[-]	379	0.682834	-0.325704	-15.2861	1.8559	___U
XLOC_007269	chr_2:1240386-1240764[+]	379	-0.390791	-2.17693	1.09581	-2.99596	_D_D
XLOC_005100	chr_15:350813-351192[-]	380	16.9599	0	14.9029	0	U___
XLOC_008714	chr_22:523163-523542[+]	380	-1.14295	1.90997	-0.0594414	0.430604	____
XLOC_000288	bd_31x35:31336-31715[-]	380	-1.39874	1.28066	0.0960441	2.13232	___U
XLOC_008900	chr_22:544955-545334[-]	380	-1.13006	-2.00559	-1.37636	0.209371	DDD_
XLOC_004050	chr_13:238031-238410[-]	380	0.533779	0.524947	-0.0904604	-1.75631	___D
XLOC_009884	chr_26:233905-234285[+]	381	-0.359967	0.541621	-1.38778	0.57526	__D_
XLOC_007787	chr_20:147798-148180[+]	383	-3.88345	-16.9954	-16.9954	-2.91438	DDDD
XLOC_001125	chr_1:1428644-1429026[+]	383	-14.9392	-0.00224282	-1.05017	2.17143	___U
XLOC_009548	chr_25:112654-113036[+]	383	-2.1182	-15.2608	-1.3764	2.09754	___U
XLOC_007956	chr_20:62089-62471[-]	383	-2.59865	-0.22526	-0.854852	0.952874	____
XLOC_002766	chr_11:107164-107546[+]	383	-15.7215	-0.225603	-1.85939	2.06856	D__U
XLOC_005338	chr_16:353971-354354[+]	384	-12.9266	4.15706	-12.9266	3.49219	_U_U
XLOC_007213	chr_2:1071332-1071715[+]	384	1.23187	0.00164102	-0.0465249	-0.0867272	____
XLOC_002992	chr_11:843536-843919[+]	384	13.0845	14.8731	17.9164	0	__U_
XLOC_012156	chr_4:656508-656891[+]	384	-1.38811	1.28689	-16.0975	-1.40945	__D_
XLOC_000777	chr_1:223088-223471[+]	384	0.964732	0.765927	0.718507	0.6858	____
XLOC_005040	chr_15:165894-166277[-]	384	4.20101	-1.46557	-1.72392	5.06062	_DD_
XLOC_014527	chr_7:900872-901256[-]	385	15.4348	13.9039	0	17.541	U__U
XLOC_004220	chr_13:821763-822147[-]	385	-3.05212	-1.67693	-3.25594	-1.75916	DDDD
XLOC_013611	chr_6:785213-785597[+]	385	14.6783	0	16.4252	17.1535	__UU
XLOC_006868	chr_19:614031-614415[-]	385	-1.03583	-0.816013	-0.277759	0.272047	____
XLOC_013808	chr_6:416889-417274[-]	386	-0.127604	2.47569	-15.2333	0.429937	_U__
XLOC_004556	chr_14:227666-228051[-]	386	0.334905	-0.00760079	1.20263	1.02233	____
XLOC_006295	chr_18:702084-702469[+]	386	-0.294718	-2.69202	-3.02843	-2.56412	_DDD
XLOC_003766	chr_13:134104-134490[+]	387	-0.605237	-2.25757	-1.71703	0.880905	_DD_
XLOC_008372	chr_21:67081-67468[-]	388	-0.81215	2.58125	-14.904	-14.904	_U__
XLOC_009004	chr_23:281745-282132[+]	388	1.20466	0.414573	-14.4541	2.75438	___U
XLOC_013291	chr_5:778306-778693[-]	388	-0.813464	3.99242	3.94446	0.760763	_UU_
XLOC_000530	bd_35x35:18419-18806[+]	388	2.61654	3.21357	6.44101	-14.4814	UUU_
XLOC_014555	chr_7:1001456-1001844[-]	389	17.4061	0	15.7227	0	U_U_
XLOC_004118	chr_13:484148-484536[-]	389	0.927532	-2.07839	-0.932935	-0.176653	_D__
XLOC_005111	chr_15:385464-385853[-]	390	0.185337	-13.8978	-13.8978	3.34424	___U
XLOC_015423	chr_9:66899-67288[-]	390	14.0037	18.3443	0	14.5282	_U__
XLOC_004283	chr_14:138143-138532[+]	390	0.208332	4.30407	4.6394	3.75379	_UUU
XLOC_011305	chr_3:635292-635681[-]	390	0.429946	-0.00575029	-2.86031	0.535406	__D_
XLOC_005131	chr_15:442321-442711[-]	391	3.51721	-12.8412	4.63058	2.47435	U_U_
XLOC_003244	chr_11:829165-829555[-]	391	13.0802	18.7417	16.8375	13.065	_UU_
XLOC_002165	chr_1:2511224-2511614[-]	391	0.393317	-0.385623	-0.948869	-0.524033	____
XLOC_006853	chr_19:569622-570012[-]	391	0.113527	4.35092	3.86449	1.20514	_UUU
XLOC_001367	chr_1:2256232-2256623[+]	392	1.197	1.99232	0.943095	3.97928	___U
XLOC_003918	chr_13:605927-606318[+]	392	2.51804	-0.590421	-14.4658	1.17605	U___
XLOC_011135	chr_3:34639-35030[-]	392	-12.8496	4.98872	4.1102	1.75074	_UU_
XLOC_009889	chr_26:248294-248685[+]	392	-2.20017	-2.39876	-1.86603	0.0297686	DDD_
XLOC_006550	chr_19:178832-179224[+]	393	0	0	0	16.9871	___U
XLOC_005735	chr_17:120508-120900[+]	393	2.69279	-14.4501	-14.4501	-14.4501	U___
XLOC_007544	chr_2:715208-715600[-]	393	13.0135	15.7873	13.7245	17.2836	___U
XLOC_000728	chr_1:89752-90144[+]	393	0.641902	1.80182	1.11701	1.5679	___U
XLOC_005570	chr_16:361240-361633[-]	394	-14.4508	2.72653	-0.645438	-1.41064	____
XLOC_010519	chr_28:315586-315980[-]	395	13.0445	15.8512	17.3879	13.0334	__U_
XLOC_004541	chr_14:179682-180076[-]	395	1.28756	-1.82154	0.453749	-0.312737	U___
XLOC_010726	chr_3:25986-26380[+]	395	2.19737	1.99764	3.64621	1.50161	U_U_
XLOC_011232	chr_3:407008-407402[-]	395	0.531714	-1.31925	-1.37045	-1.55959	_DDD
XLOC_002360	chr_10:626575-626970[+]	396	3.00951	-1.32968	-0.37288	0.852737	U___
XLOC_006813	chr_19:462492-462888[-]	397	0.770641	0.991605	-13.8629	3.63329	___U
XLOC_014726	chr_8:604148-604544[+]	397	4.35659	0.998497	-13.8192	-0.822778	U___
XLOC_015555	chr_9:551872-552268[-]	397	2.80385	0.561519	0.115301	2.54955	U__U
XLOC_015508	chr_9:367592-367988[-]	397	-3.71325	3.45907	-1.37971	-0.14216	DUD_
XLOC_006427	chr_18:478116-478513[-]	398	-14.6533	2.45742	-14.6533	0.167298	____
XLOC_009134	chr_23:206683-207080[-]	398	2.58139	1.31381	-0.0597691	0.983931	U___
XLOC_004049	chr_13:237254-237651[-]	398	0.107508	0.646904	-0.738904	-2.02527	___D
XLOC_006012	chr_17:380852-381250[-]	399	-3.24845	-2.46665	-17.2382	-2.70429	DDDD
XLOC_012319	chr_4:1191592-1191991[+]	400	14.0512	17.313	13.8037	15.8404	_U_U
XLOC_012484	chr_4:366579-366978[-]	400	0.599508	0.648034	0.228228	-0.467213	____
XLOC_006926	chr_2:132714-133114[+]	401	-3.79769	-2.01192	-3.06032	-16.7427	DDDD
XLOC_015195	chr_9:247363-247763[+]	401	0	16.1975	13.5721	17.255	_U_U
XLOC_010009	chr_26:244097-244497[-]	401	1.51766	2.57493	2.74576	3.56191	___U
XLOC_004033	chr_13:192240-192641[-]	402	-1.01231	0.0469157	-0.999212	0.55637	____
XLOC_000072	bd_17x31:23198-23600[-]	403	-0.63873	-0.859017	-0.902357	-1.68709	___D
XLOC_013205	chr_5:491630-492034[-]	405	16.1495	14.7885	0	17.1369	U__U
XLOC_010784	chr_3:224370-224774[+]	405	-2.12343	3.05439	1.78003	0.441247	_U__
XLOC_004288	chr_14:150097-150501[+]	405	-15.3792	0.723679	-1.64736	3.7961	D__U
XLOC_004382	chr_14:473950-474355[+]	406	1.43698	-15.2328	-15.2328	-15.2328	UDDD
XLOC_001237	chr_1:1788847-1789252[+]	406	2.60617	1.99375	-14.363	-0.40448	U___
XLOC_007576	chr_2:840217-840622[-]	406	-15.3767	0.406878	-15.3767	1.91732	D_DU
XLOC_014046	chr_7:171552-171958[+]	407	13.9234	0	0	16.6378	___U
XLOC_012673	chr_4:1041687-1042093[-]	407	3.89013	2.57465	0.940586	-12.7599	U___
XLOC_005952	chr_17:159773-160180[-]	408	0.770079	-16.0599	-16.0599	-3.1516	_DDD
XLOC_014278	chr_7:1016159-1016566[+]	408	-15.084	1.25655	-15.084	1.55443	___U
XLOC_005253	chr_16:68041-68448[+]	408	14.9557	15.3428	18.2342	14.5314	U_U_
XLOC_014170	chr_7:633212-633619[+]	408	1.27203	2.4503	-0.0588243	-0.828635	UU__
XLOC_013764	chr_6:253868-254276[-]	409	0.212278	0.41603	0.370575	3.70751	___U
XLOC_001425	chr_1:2479139-2479547[+]	409	2.28095	0.578569	-1.05874	2.98902	U__U
XLOC_008742	chr_22:64604-65013[-]	410	0.185155	0.991724	-12.7746	4.08305	___U
XLOC_000724	chr_1:73141-73550[+]	410	1.49893	-2.33601	-1.38173	-1.15264	UDD_
XLOC_008202	chr_21:181720-182129[+]	410	-15.8877	-15.8877	3.11691	-15.8877	__U_
XLOC_008670	chr_22:374932-375342[+]	411	-14.2553	3.64514	-14.2553	0.908573	_U__
XLOC_003094	chr_11:303443-303853[-]	411	-0.101371	1.78435	-2.51493	-0.946506	__D_
XLOC_013171	chr_5:348921-349331[-]	411	0.431358	-0.722017	0.692077	-0.538265	____
XLOC_006396	chr_18:350488-350898[-]	411	1.4058	4.88081	5.95033	1.7875	UUUU
XLOC_011774	chr_31:10863-11274[-]	412	-1.56455	-16.8278	-16.8278	0.472599	_DD_
XLOC_009864	chr_26:170270-170682[+]	413	-2.92413	-3.09907	-16.8003	-3.91626	DDDD
XLOC_000799	chr_1:294037-294449[+]	413	-12.6894	3.56886	1.94092	4.07659	___U
XLOC_002416	chr_10:834205-834617[+]	413	-16.8242	0.525362	-0.650073	-3.98738	D__D
XLOC_000951	chr_1:815948-816360[+]	413	0.24826	2.1885	-0.035656	3.05862	___U
XLOC_000086	bd_18x34:24500-24912[+]	413	2.0475	2.12195	1.19247	1.53994	U__U
XLOC_003494	chr_12:811026-811438[+]	413	2.65085	1.57573	0.940316	2.75908	U__U
XLOC_005242	chr_16:28140-28552[+]	413	-14.0738	4.45361	2.5319	0.172823	_U__
XLOC_003426	chr_12:527039-527451[+]	413	0.320198	-1.23359	-1.22003	0.0444273	_DD_
XLOC_005259	chr_16:89378-89791[+]	414	1.22482	1.97618	-12.5544	4.2341	___U
XLOC_002685	chr_10:777134-777547[-]	414	0.774847	1.98908	3.25712	-0.822396	__U_
XLOC_005599	chr_16:442881-443294[-]	414	-1.13261	1.25395	-0.383237	-1.55933	____
XLOC_002176	chr_10:32519-32932[+]	414	-1.57411	0.183857	0.127199	2.18942	___U
XLOC_000265	bd_31x35:131450-131863[+]	414	0.935202	2.80531	1.68421	1.39288	_U_U
XLOC_010428	chr_28:41465-41879[-]	415	2.05957	-2.46781	-1.93045	0.367589	UDD_
XLOC_001510	chr_1:234003-234418[-]	416	4.19744	-12.6888	2.93719	0.170147	U___
XLOC_007558	chr_2:775152-775567[-]	416	-2.99311	-1.18122	-2.22752	-16.8844	DDDD
XLOC_011984	chr_4:63880-64295[+]	416	1.99176	-1.01337	-14.7237	1.76222	U__U
XLOC_015374	chr_9:881189-881604[+]	416	-13.6542	2.31458	0.953731	3.63613	___U
XLOC_011953	chr_33:24897-25312[-]	416	2.36389	-13.6614	3.26816	2.87794	U_UU
XLOC_010610	chr_29:277402-277817[+]	416	-1.23238	-1.49569	0.640278	-1.0959	DD_D
XLOC_005437	chr_16:654081-654497[+]	417	0	17.3056	0	0	_U__
XLOC_011903	chr_32:80410-80826[-]	417	0.735745	-0.472486	-2.51843	-1.27987	__D_
XLOC_002968	chr_11:758422-758838[+]	417	-0.967401	0.153881	-0.244137	-0.276705	____
XLOC_001116	chr_1:1409045-1409461[+]	417	0	19.0562	16.1231	0	_UU_
XLOC_009727	chr_25:219071-219487[-]	417	-1.16097	0.627511	0.691553	-0.486492	D___
XLOC_006826	chr_19:493795-494212[-]	418	-14.2798	0.399439	1.34833	2.49146	___U
XLOC_013446	chr_6:221627-222044[+]	418	-1.87008	-17.0636	-17.0636	-1.21853	DDD_
XLOC_009361	chr_24:477800-478217[+]	418	1.20295	-2.70608	-0.752936	-0.281585	UD__
XLOC_000648	bd_8x17:32602-33021[-]	420	0.211903	0.983284	-0.648152	2.66544	___U
XLOC_010240	chr_27:237923-238342[-]	420	3.77165	6.51729	10.7087	-12.6992	UUU_
XLOC_001768	chr_1:1117664-1118084[-]	421	4.2664	0.993562	-12.7007	2.17799	U___
XLOC_008172	chr_21:91237-91657[+]	421	0.986684	-1.90385	-0.635689	-0.915676	_D__
XLOC_003384	chr_12:355060-355481[+]	422	0	17.0189	0	0	_U__
XLOC_012211	chr_4:816411-816832[+]	422	-12.5133	0.997488	3.53834	4.54508	___U
XLOC_008984	chr_23:231790-232211[+]	422	-1.81905	2.31728	-14.6524	1.77172	___U
XLOC_015157	chr_9:130999-131420[+]	422	1.91738	2.59128	2.40501	0.770552	UU__
XLOC_005246	chr_16:52184-52605[+]	422	1.09937	-0.38927	-2.16643	0.384207	U_D_
XLOC_009857	chr_26:144466-144888[+]	423	-13.6181	0.989948	0.932707	3.63318	___U
XLOC_014505	chr_7:814339-814761[-]	423	0.579827	3.31122	2.52547	-0.408231	_U__
XLOC_008980	chr_23:221705-222127[+]	423	1.02837	-0.13436	-0.482727	-1.77178	U__D
XLOC_005120	chr_15:407825-408247[-]	423	0.302976	0.117252	-0.516535	3.6044	___U
XLOC_002271	chr_10:333501-333924[+]	424	0	15.589	0	16.7592	___U
XLOC_008003	chr_20:209962-210385[-]	424	-14.7103	-0.00698619	-14.7103	2.76019	___U
XLOC_001905	chr_1:1595581-1596004[-]	424	-3.40547	-0.00991267	-0.324425	0.402144	D___
XLOC_014597	chr_8:128722-129146[+]	425	0	0	13.5464	17.0982	___U
XLOC_006002	chr_17:350032-350456[-]	425	-15.5941	1.89655	-15.5941	1.86903	D_DU
XLOC_015623	chr_9:774904-775329[-]	426	3.16434	1.57307	1.53055	0.765547	U___
XLOC_014805	chr_8:877369-877795[+]	427	1.79113	1.57812	-0.0514955	3.0733	___U
XLOC_010815	chr_3:319135-319561[+]	427	-0.557599	1.98987	-0.377606	-1.15284	____
XLOC_009624	chr_25:338089-338515[+]	427	1.97606	-0.0131869	-0.0519564	3.5692	___U
XLOC_003627	chr_12:384844-385270[-]	427	-13.6486	2.99311	0.945176	3.08337	___U
XLOC_009861	chr_26:156476-156902[+]	427	1.85111	0.988928	1.62294	0.178209	U___
XLOC_011926	chr_33:18109-18535[+]	427	0.198318	2.69477	0.947044	1.72607	_U_U
XLOC_015564	chr_9:580755-581183[-]	429	2.68771	0.996478	0.953556	0.197359	U___
XLOC_001680	chr_1:810836-811264[-]	429	2.65486	2.99676	2.27212	1.18179	U___
XLOC_006551	chr_19:179335-179764[+]	430	0	0	0	17.227	___U
XLOC_008142	chr_20:677024-677453[-]	430	1.78396	3.00289	1.36048	1.18235	UU__
XLOC_012789	chr_5:60599-61029[+]	431	13.8184	17.3201	0	0	_U__
XLOC_007543	chr_2:714708-715138[-]	431	-12.4815	3.57222	-12.4815	4.37901	___U
XLOC_015173	chr_9:171280-171710[+]	431	12.7482	16.1185	16.9489	15.717	_UUU
XLOC_011998	chr_4:105070-105500[+]	431	-0.294888	-4.28915	-2.02319	-0.15069	_DD_
XLOC_014268	chr_7:970342-970773[+]	432	1.36723	2.31497	-1.06501	-1.80849	____
XLOC_000955	chr_1:830709-831140[+]	432	0.239066	2.90295	4.25416	-1.40459	_UUD
XLOC_012814	chr_5:158885-159317[+]	433	2.27123	-1.00102	-14.4628	1.78612	U__U
XLOC_005999	chr_17:343920-344352[-]	433	0.177476	4.79696	-12.5997	2.7616	_U__
XLOC_015559	chr_9:561783-562215[-]	433	1.19198	3.5703	0.929643	1.77649	_U__
XLOC_002675	chr_10:750201-750633[-]	433	-0.827564	0.989455	-1.64056	1.5979	___U
XLOC_014677	chr_8:417322-417754[+]	433	-1.12791	2.57722	2.865	-0.549004	_UU_
XLOC_008447	chr_21:284776-285209[-]	434	12.8011	17.0488	14.5289	0	_U__
XLOC_007546	chr_2:719856-720289[-]	434	-0.523727	2.05802	-15.5713	0.882262	__D_
XLOC_002088	chr_1:2249174-2249607[-]	434	1.54237	0.22485	0.315283	-0.915627	U___
XLOC_013269	chr_5:697461-697895[-]	435	0	16.713	13.4826	16.4383	_U_U
XLOC_011816	chr_31:174711-175145[-]	435	0	0	18.2237	0	__U_
XLOC_011992	chr_4:87993-88427[+]	435	-2.5654	1.7722	-1.85555	1.98944	___U
XLOC_009138	chr_23:213137-213571[-]	435	-3.39098	-1.60525	-0.648345	1.5364	DD_U
XLOC_014693	chr_8:466639-467074[+]	436	0.57231	0.39794	2.93862	-14.197	__U_
XLOC_010173	chr_27:368198-368633[+]	436	-0.382502	0.981124	-1.65385	1.75257	___U
XLOC_014085	chr_7:313812-314247[+]	436	0.499268	-0.0130162	0.896274	1.23185	___U
XLOC_003778	chr_13:167182-167618[+]	437	-14.553	0.576582	2.74721	0.976108	__U_
XLOC_010945	chr_3:785368-785804[+]	437	1.8076	-0.885054	-1.5251	-2.27859	U_DD
XLOC_015391	chr_9:917236-917672[+]	437	0.590595	-1.21586	0.63035	-3.45969	_D_D
XLOC_008472	chr_21:365777-366214[-]	438	1.22014	2.99112	2.52414	4.34077	___U
XLOC_008208	chr_21:202675-203113[+]	439	2.9827	-0.590651	1.35763	-14.0337	U___
XLOC_011938	chr_33:59867-60305[+]	439	0.653929	-0.286345	-0.481911	-0.0937149	____
XLOC_012546	chr_4:593412-593851[-]	440	-0.815589	-0.00893106	-0.47878	1.42733	___U
XLOC_000356	bd_32x35:110291-110730[+]	440	-15.9005	-15.9005	-15.9005	2.2449	DDDU
XLOC_003429	chr_12:536920-537359[+]	440	-0.124744	-0.784344	-1.37212	-0.0122442	__D_
XLOC_004495	chr_14:21074-21514[-]	441	-1.47236	-1.16268	-17.8183	-1.95442	DDDD
XLOC_008358	chr_21:32656-33097[-]	442	12.6483	0	0	16.6962	___U
XLOC_011207	chr_3:324553-324994[-]	442	0	17.2868	0	14.8724	_U_U
XLOC_012357	chr_4:1318335-1318776[+]	442	0	16.5594	13.5155	16.6602	_U_U
XLOC_005658	chr_16:628240-628681[-]	442	-0.407123	2.72392	1.67135	-0.406554	____
XLOC_006505	chr_19:36108-36549[+]	442	0.214895	-0.00919372	-1.6555	2.1959	___U
XLOC_002828	chr_11:314775-315216[+]	442	1.07269	-0.590693	-1.63792	-2.41204	____
XLOC_012287	chr_4:1086097-1086539[+]	443	-12.5134	4.3114	-12.5134	0.163521	_U__
XLOC_000931	chr_1:755456-755898[+]	443	-0.830083	2.31484	0.690648	-0.396967	_U__
XLOC_007852	chr_20:382452-382895[+]	444	13.7024	15.0978	16.9273	0	__U_
XLOC_007948	chr_20:39895-40338[-]	444	-14.7651	1.25712	2.31633	1.20472	__U_
XLOC_014799	chr_8:842817-843260[+]	444	-0.734658	4.5292	3.10842	1.75524	_UU_
XLOC_005632	chr_16:534168-534611[-]	444	-0.818596	-0.439117	-2.37737	1.15471	__D_
XLOC_010597	chr_29:235501-235944[+]	444	-3.30144	2.36308	-1.52789	1.70047	DUDU
XLOC_014448	chr_7:605388-605832[-]	445	0	15.8116	16.9055	0	_UU_
XLOC_001214	chr_1:1695514-1695959[+]	446	-0.813104	4.06203	2.47457	1.2457	_UUU
XLOC_002338	chr_10:560117-560563[+]	447	3.2715	-0.00690079	-13.5767	-13.5767	U___
XLOC_012696	chr_4:1123635-1124081[-]	447	-0.612444	1.1323	1.65572	-1.98619	____
XLOC_011577	chr_30:180217-180664[+]	448	4.32618	-12.524	-12.524	-12.524	U___
XLOC_012751	chr_4:1286125-1286572[-]	448	0	17.8376	0	15.6299	_U_U
XLOC_011004	chr_3:1011525-1011972[+]	448	-15.1391	3.69926	0.909859	2.31733	DU_U
XLOC_012849	chr_5:274768-275215[+]	448	2.98103	1.31967	4.04335	-1.33392	U_U_
XLOC_000795	chr_1:282198-282646[+]	449	-12.4907	0.991082	-12.4907	4.82534	___U
XLOC_013992	chr_6:1021075-1021523[-]	449	1.28017	1.51158	0.139122	-0.0413393	U___
XLOC_004828	chr_15:300028-300476[+]	449	0	18.577	17.4814	0	_UU_
XLOC_013802	chr_6:396944-397393[-]	450	-13.4521	3.70056	1.51909	0.196062	_U__
XLOC_007378	chr_2:115129-115578[-]	450	-2.12293	2.14858	1.95404	-0.554362	____
XLOC_015170	chr_9:165569-166018[+]	450	0	16.0384	0	17.8634	_U_U
XLOC_006476	chr_18:630555-631005[-]	451	-13.1838	3.93003	-13.1838	2.48688	_U_U
XLOC_007735	chr_2:1440480-1440930[-]	451	-2.59903	0.194555	-15.2674	1.59243	__DU
XLOC_011738	chr_31:110586-111036[+]	451	-15.9548	0.997151	-15.9548	-0.689122	D_D_
XLOC_000645	bd_8x17:27378-27828[-]	451	2.70461	1.16198	1.39685	1.17843	U__U
XLOC_013421	chr_6:133486-133936[+]	451	-1.60488	-2.89173	-18.3222	-0.380549	DDD_
XLOC_007901	chr_20:567032-567483[+]	452	2.43156	-14.7669	-1.36546	-1.14244	U___
XLOC_001407	chr_1:2426103-2426554[+]	452	-0.801364	1.49771	1.87053	-0.543372	_UU_
XLOC_005391	chr_16:530830-531282[+]	453	-12.3795	-12.3795	0.93609	4.47955	___U
XLOC_011297	chr_3:610394-610847[-]	454	-2.57163	0.197926	1.94765	-1.03318	____
XLOC_015671	chr_9:948787-949240[-]	454	-2.6451	0.991684	-0.279453	1.46991	___U
XLOC_007326	chr_2:1430292-1430745[+]	454	-0.767139	4.08088	2.32174	1.99853	_UUU
XLOC_012381	chr_4:28546-29000[-]	455	2.38309	-14.4776	-14.4776	1.18675	U___
XLOC_011860	chr_32:97176-97630[+]	455	-0.38411	1.98458	-14.957	1.03393	__D_
XLOC_009848	chr_26:119432-119886[+]	455	-2.90967	-0.341308	-1.32441	1.42152	D_DU
XLOC_002708	chr_10:863337-863791[-]	455	1.11845	0.308105	0.151064	0.495352	U___
XLOC_013989	chr_6:1010409-1010864[-]	456	0	16.8418	0	13.7045	_U__
XLOC_000238	bd_31x35:11854-12309[+]	456	2.20825	1.97615	1.9292	4.33298	___U
XLOC_003082	chr_11:252130-252585[-]	456	-2.24579	-16.4119	-16.4119	2.60818	DDDU
XLOC_002971	chr_11:761614-762071[+]	458	-13.5196	-13.5196	-0.0623585	3.17099	___U
XLOC_002235	chr_10:208103-208560[+]	458	-13.911	-13.911	-13.911	2.97101	___U
XLOC_009316	chr_24:313421-313880[+]	460	-0.819011	2.44227	-14.969	0.403724	_UD_
XLOC_004325	chr_14:279153-279612[+]	460	1.85197	1.20952	0.93617	-0.054523	U___
XLOC_012943	chr_5:624822-625281[+]	460	1.45808	-0.586651	-16.0812	-2.41836	U_DD
XLOC_000410	bd_32x35:13414-13873[-]	460	-0.565186	-0.403306	-0.444613	1.33663	___U
XLOC_011336	chr_3:752772-753231[-]	460	-0.820055	-1.02218	-1.88284	-0.0667092	_DD_
XLOC_008688	chr_22:431538-431998[+]	461	2.06891	-0.882341	0.395266	0.961386	U___
XLOC_011388	chr_3:954084-954545[-]	462	-0.781543	-0.60056	-1.65169	2.07009	___U
XLOC_015392	chr_9:917758-918219[+]	462	0.191633	0.820772	1.08527	-0.677748	____
XLOC_011954	chr_33:26770-27231[-]	462	1.44292	0.925904	1.29643	-1.38921	U__D
XLOC_014955	chr_8:387882-388344[-]	463	1.20351	5.44617	2.94494	3.51262	_U_U
XLOC_013020	chr_5:906100-906562[+]	463	-1.39391	3.81112	-1.39892	0.265298	_UD_
XLOC_007145	chr_2:825881-826345[+]	465	12.5761	16.8757	0	15.6124	_U_U
XLOC_013328	chr_5:902135-902599[-]	465	-12.196	4.66205	3.5098	4.48924	_U_U
XLOC_006802	chr_19:435367-435831[-]	465	0.441764	-1.12784	-18.0609	-5.3915	_DDD
XLOC_001120	chr_1:1418562-1419028[+]	467	2.91077	1.38608	0.922015	-1.41525	U___
XLOC_008243	chr_21:325864-326332[+]	469	-1.48375	-1.27639	-0.841973	-0.18679	DD__
XLOC_015316	chr_9:706843-707311[+]	469	-0.168101	3.47729	-14.6843	0.201669	_U__
XLOC_003533	chr_12:43617-44085[-]	469	0.956505	2.24414	1.66156	0.931636	____
XLOC_000892	chr_1:645576-646045[+]	470	0	17.1905	0	17.0892	_U_U
XLOC_005075	chr_15:265771-266240[-]	470	3.66575	4.23866	0.969776	4.6578	_U_U
XLOC_005562	chr_16:343004-343474[-]	471	0	14.8573	0	16.8138	___U
XLOC_013415	chr_6:117361-117831[+]	471	1.1197	-16.8701	-0.92753	-16.8701	_D_D
XLOC_002637	chr_10:631112-631583[-]	472	1.44927	4.0055	2.28586	-13.2715	_U__
XLOC_003134	chr_11:441917-442389[-]	473	13.6041	0	0	17.1891	___U
XLOC_014371	chr_7:335048-335520[-]	473	-14.6988	1.22052	-1.64188	2.21625	D__U
XLOC_004748	chr_15:27314-27786[+]	473	1.83372	1.21906	-1.63988	-14.94	U__D
XLOC_003039	chr_11:105252-105725[-]	474	13.4654	16.617	0	14.5213	_U_U
XLOC_012020	chr_4:165677-166150[+]	474	-1.38575	-2.27806	-15.3155	1.36401	_DDU
XLOC_006739	chr_19:203522-203995[-]	474	13.5949	15.02	17.0881	14.2104	__U_
XLOC_008998	chr_23:268379-268852[+]	474	1.72318	-1.1828	-0.230929	-0.176031	U___
XLOC_002425	chr_10:862433-862906[+]	474	0.87236	1.25772	2.94569	2.61197	__UU
XLOC_008711	chr_22:520074-520547[+]	474	0.151593	-0.0743111	0.0530025	-0.47569	____
XLOC_014305	chr_7:67114-67588[-]	475	-15.1516	1.57167	-0.0615882	1.94773	D__U
XLOC_003212	chr_11:720696-721170[-]	475	-0.859252	-2.59067	-2.63932	-1.41212	_DD_
XLOC_013666	chr_6:963851-964327[+]	477	-0.436943	0.773919	-0.648408	0.670044	____
XLOC_010931	chr_3:738562-739039[+]	478	0.146153	2.54867	0.514306	0.182152	_U__
XLOC_001747	chr_1:1041419-1041898[-]	480	16.6278	0	0	12.4697	U___
XLOC_012775	chr_5:10244-10723[+]	480	-0.172332	1.99489	-14.6111	2.19331	___U
XLOC_008436	chr_21:266421-266900[-]	480	1.0353	-1.58402	-1.6396	2.96713	___U
XLOC_006086	chr_17:655201-655680[-]	480	0.482966	0.695104	0.410398	1.09338	____
XLOC_002711	chr_10:869225-869704[-]	480	0.772405	-1.00313	-0.838405	-3.67512	_D_D
XLOC_004257	chr_14:47606-48086[+]	481	-2.13782	-0.331276	0.345303	-3.72595	D__D
XLOC_001103	chr_1:1372462-1372942[+]	481	0.669187	-18.4997	-18.4997	-2.20823	_DDD
XLOC_004837	chr_15:328909-329391[+]	483	-1.2238	0.00559685	0.262631	-0.231915	____
XLOC_006648	chr_19:522152-522634[+]	483	0.601813	-16.7156	-3.56178	0.876373	_DD_
XLOC_011162	chr_3:161128-161610[-]	483	2.41618	1.88748	4.50646	0.770111	U_U_
XLOC_002930	chr_11:636668-637151[+]	484	3.65761	1.9942	2.94692	1.7577	U___
XLOC_007204	chr_2:1042849-1043332[+]	484	1.12849	1.27849	-0.268606	-0.604825	U___
XLOC_012536	chr_4:553483-553966[-]	484	2.65787	1.7145	1.68381	1.20263	U___
XLOC_001208	chr_1:1682497-1682980[+]	484	1.88256	-15.5817	-0.776349	2.69401	UD_U
XLOC_005140	chr_15:493011-493494[-]	484	-0.448816	0.925838	0.694739	0.847446	____
XLOC_002442	chr_10:913092-913577[+]	486	-1.38908	-1.60493	-2.38923	-2.2201	DDDD
XLOC_004299	chr_14:187735-188221[+]	487	-12.3023	2.56654	-12.3023	4.57376	___U
XLOC_010894	chr_3:622386-622872[+]	487	4.44831	3.58613	3.51085	2.51467	U___
XLOC_002138	chr_1:2433913-2434399[-]	487	0.425481	2.81546	1.50004	3.20516	_U_U
XLOC_009568	chr_25:173843-174329[+]	487	-0.607067	2.88575	1.85778	-2.66355	_U__
XLOC_010453	chr_28:133370-133856[-]	487	2.26666	-0.622719	1.2529	-1.41819	U___
XLOC_013436	chr_6:194265-194752[+]	488	2.2262	0.656852	-0.391138	2.48498	U__U
XLOC_002960	chr_11:739970-740457[+]	488	-0.397777	-0.0937381	-1.55363	1.2265	__DU
XLOC_006357	chr_18:210962-211449[-]	488	3.26326	-1.42505	-16.3609	-3.81191	UDDD
XLOC_010657	chr_29:125675-126164[-]	490	1.15709	2.55264	-12.3395	4.49741	___U
XLOC_009419	chr_24:144820-145309[-]	490	13.5803	17.1059	0	13.5879	_U__
XLOC_007222	chr_2:1101912-1102401[+]	490	0	16.7958	16.6126	0	_UU_
XLOC_014473	chr_7:708566-709055[-]	490	14.4894	16.4968	16.9702	12.5215	UUU_
XLOC_005125	chr_15:420356-420845[-]	490	0.371731	-0.798493	-0.524143	1.00949	___U
XLOC_008292	chr_21:470130-470619[+]	490	-0.352728	-4.23019	-17.6317	-2.02702	_DDD
XLOC_010345	chr_28:176331-176820[+]	490	3.61522	-1.32227	3.21262	1.33646	U_U_
XLOC_012877	chr_5:371704-372194[+]	491	2.06853	3.85936	0.3434	1.16609	UU__
XLOC_001281	chr_1:1964098-1964589[+]	492	1.75194	4.29335	0.926528	1.76044	_U__
XLOC_013897	chr_6:692500-692991[-]	492	-0.171566	2.46299	-1.05838	3.25772	___U
XLOC_010856	chr_3:467234-467725[+]	492	0.954106	3.56141	3.97223	-13.7152	_UU_
XLOC_015023	chr_8:635146-635638[-]	493	-12.2251	4.70366	-12.2251	1.19696	_U__
XLOC_007345	chr_2:21939-22431[-]	493	1.31434	-2.17934	-0.240719	-2.98918	UD_D
XLOC_003310	chr_12:152827-153319[+]	493	1.15163	3.48509	1.92539	1.17937	_U__
XLOC_006815	chr_19:463836-464329[-]	494	-15.218	-15.218	-15.218	1.45075	DDDU
XLOC_015068	chr_8:782400-782893[-]	494	0.778369	-1.6522	-2.69982	-16.8158	_DDD
XLOC_015053	chr_8:736161-736655[-]	495	-13.2384	3.97109	-13.2384	0.768106	_U__
XLOC_008272	chr_21:421577-422071[+]	495	-14.966	1.36107	1.93236	0.972832	D___
XLOC_003827	chr_13:335685-336180[+]	496	3.25669	-15.4379	-15.4379	-0.67115	UDD_
XLOC_003071	chr_11:220221-220716[-]	496	-3.24712	2.51293	3.29637	0.116558	D_U_
XLOC_012656	chr_4:983709-984205[-]	497	1.39928	2.8735	0.354071	2.75313	_U_U
XLOC_001279	chr_1:1959470-1959967[+]	498	2.26731	-1.00924	-15.304	-0.812906	U_D_
XLOC_015116	chr_8:962841-963338[-]	498	1.10038	0.905735	0.331714	-1.5315	U__D
XLOC_014557	chr_7:1005071-1005570[-]	500	0.448328	-1.23111	-0.519195	0.727714	_D__
XLOC_001796	chr_1:1231682-1232181[-]	500	3.53041	2.45312	3.48284	-0.394156	U_U_
XLOC_005722	chr_17:80703-81202[+]	500	-16.6635	3.07986	-0.0534736	0.255074	____
XLOC_004723	chr_14:777418-777917[-]	500	1.90425	-2.66156	-2.26545	-1.46477	UDDD
XLOC_004009	chr_13:99921-100421[-]	501	0	14.601	14.5325	16.9497	___U
XLOC_006710	chr_19:90892-91392[-]	501	12.3869	17.1787	14.1203	12.36	_U__
XLOC_013413	chr_6:111703-112204[+]	502	0	14.0882	17.3065	12.3024	__U_
XLOC_004711	chr_14:741188-741689[-]	502	-2.70409	1.00105	-15.9042	0.570794	D_D_
XLOC_003001	chr_11:867469-867970[+]	502	-1.77388	4.49591	3.78555	3.0797	_UUU
XLOC_008863	chr_22:434700-435201[-]	502	2.29627	1.8387	1.09497	-0.558973	UUU_
XLOC_013186	chr_5:404953-405455[-]	503	2.30903	1.70872	1.47294	-0.782016	UUU_
XLOC_005460	chr_16:728643-729146[+]	504	2.77924	-0.331956	2.06747	-2.13915	U___
XLOC_001834	chr_1:1362696-1363200[-]	505	-2.25163	0.659449	-1.07586	-0.407595	D_D_
XLOC_014446	chr_7:602355-602859[-]	505	14.821	18.1368	16.9555	13.9052	UUU_
XLOC_001449	chr_1:40764-41268[-]	505	3.10688	2.80666	2.75348	5.66671	U__U
XLOC_000852	chr_1:511907-512411[+]	505	0.10794	-1.0004	-0.353174	0.601631	_D__
XLOC_015293	chr_9:632437-632941[+]	505	-1.79855	1.55128	3.10132	1.1943	__U_
XLOC_007586	chr_2:871296-871801[-]	506	-4.53497	-17.009	-17.009	-0.346254	DDD_
XLOC_015580	chr_9:645621-646127[-]	507	-12.3017	4.78864	-12.3017	2.51305	_U__
XLOC_003680	chr_12:674892-675398[-]	507	1.30763	1.22892	-14.5247	3.37114	___U
XLOC_013706	chr_6:80076-80582[-]	507	0.271869	-16.5172	-16.5172	1.25375	____
XLOC_003151	chr_11:491389-491897[-]	509	-1.13807	3.27719	1.34534	-0.739109	_U__
XLOC_007189	chr_2:989894-990403[+]	510	0.386106	-0.012973	0.0407378	-2.6883	___D
XLOC_010076	chr_27:33469-33979[+]	511	0.838308	0.557624	0.396425	1.63693	___U
XLOC_002149	chr_1:2460779-2461290[-]	512	0	13.1649	16.8163	0	__U_
XLOC_008124	chr_20:624163-624674[-]	512	0.950993	-0.565826	0.396701	-0.161142	____
XLOC_011869	chr_32:149167-149679[+]	513	-0.375866	1.42306	0.0898169	1.40839	___U
XLOC_001068	chr_1:1240694-1241207[+]	514	0.642354	0.674216	0.919316	0.710578	____
XLOC_008484	chr_21:400976-401490[-]	515	3.53531	-13.2632	1.48817	0.782274	U___
XLOC_006343	chr_18:167420-167934[-]	515	-3.27225	-1.15532	-16.638	-0.70083	DDD_
XLOC_005615	chr_16:480249-480763[-]	515	0.854604	1.21813	0.262335	-0.266393	____
XLOC_010399	chr_28:346824-347339[+]	516	-0.218207	3.60104	1.76145	1.3971	_U__
XLOC_009280	chr_24:175314-175830[+]	517	-3.49395	2.09362	-2.78312	-0.352302	DUD_
XLOC_011497	chr_3:1339176-1339693[-]	518	-13.7566	-13.7566	-13.7566	3.09602	___U
XLOC_000482	bd_32x35:283514-284031[-]	518	1.31365	-0.890109	-0.198659	-1.23104	U___
XLOC_009708	chr_25:135682-136199[-]	518	-3.09562	-0.950652	0.25222	1.50214	D__U
XLOC_015554	chr_9:550961-551478[-]	518	2.08904	-2.23046	1.66677	0.195191	UDU_
XLOC_005944	chr_17:134865-135383[-]	519	1.85546	0.98207	-13.8068	3.18864	U__U
XLOC_011570	chr_30:155614-156132[+]	519	0.598406	1.99425	0.52705	2.92354	___U
XLOC_002112	chr_1:2335797-2336316[-]	520	0.138681	4.68052	4.24715	2.50505	_UU_
XLOC_008297	chr_21:484801-485321[+]	521	4.53225	4.10434	6.2067	-0.406042	UUU_
XLOC_011995	chr_4:93572-94093[+]	522	0.780277	2.4651	-14.2051	1.03183	_U__
XLOC_002603	chr_10:522167-522688[-]	522	1.25517	0.536834	-1.7023	-16.2242	U_DD
XLOC_004663	chr_14:588597-589119[-]	523	0	16.9227	0	15.7719	_U_U
XLOC_014771	chr_8:758241-758763[+]	523	0.744777	0.351189	1.23402	-1.58676	__UD
XLOC_014739	chr_8:660744-661267[+]	524	3.63445	0.975087	-0.0692998	-0.789068	U___
XLOC_003280	chr_12:34479-35002[+]	524	0.310282	0.912749	0.735534	-0.565406	____
XLOC_009877	chr_26:207626-208149[+]	524	-1.1567	0.21863	0.114661	0.312614	D___
XLOC_007353	chr_2:37811-38335[-]	525	-0.229796	1.78421	-15.1012	-15.1012	__DD
XLOC_012467	chr_4:320531-321055[-]	525	-3.74862	4.04157	-2.96007	-0.24803	_U__
XLOC_001791	chr_1:1217782-1218308[-]	527	17.1734	0	13.9331	0	U___
XLOC_005623	chr_16:506229-506755[-]	527	-1.34763	0.426873	-0.645611	3.63523	___U
XLOC_007809	chr_20:225199-225725[+]	527	14.1534	17.5176	13.8989	12.0929	UU__
XLOC_005538	chr_16:241832-242358[-]	527	-14.8457	3.92878	1.34236	-0.0861479	DU__
XLOC_006573	chr_19:234478-235005[+]	528	-0.643266	-14.9692	-14.9692	1.72034	_DDU
XLOC_005217	chr_15:742640-743167[-]	528	2.43117	2.19804	0.466777	1.65187	UU_U
XLOC_014137	chr_7:500981-501508[+]	528	3.00272	4.16309	6.58865	3.87118	UUUU
XLOC_013221	chr_5:531916-532444[-]	529	0.379613	-1.5351	-0.898012	-1.77158	_D_D
XLOC_005412	chr_16:592995-593524[+]	530	0	13.1854	0	16.8519	___U
XLOC_006512	chr_19:51423-51952[+]	530	-1.93042	2.61471	1.78149	4.76629	DUUU
XLOC_010383	chr_28:302638-303168[+]	531	-0.691991	3.36479	0.710121	0.695035	_U__
XLOC_011273	chr_3:537751-538281[-]	531	1.0175	-0.00140842	-1.06483	1.02033	U_DU
XLOC_007046	chr_2:523129-523660[+]	532	-0.0674516	0.398941	0.728081	1.47933	___U
XLOC_002795	chr_11:214870-215401[+]	532	-7.87693	-1.62785	-7.69752	-6.74571	D_D_
XLOC_012212	chr_4:817011-817543[+]	533	-14.085	2.6759	-1.06681	2.10863	_U_U
XLOC_009530	chr_25:51657-52189[+]	533	-1.45302	3.17529	2.34102	2.65815	_U_U
XLOC_013360	chr_5:1002666-1003198[-]	533	-2.73684	1.28419	-16.483	0.991504	D_D_
XLOC_009150	chr_23:239569-240102[-]	534	-1.27452	3.23935	-0.65874	-1.44084	_U__
XLOC_012704	chr_4:1141576-1142109[-]	534	2.09345	-0.202587	0.157758	0.299882	U___
XLOC_000218	bd_28x34:1531-2064[-]	534	1.52929	0.273026	0.459618	0.337097	U___
XLOC_015424	chr_9:67872-68406[-]	535	0	17.6348	12.8256	13.6444	_U__
XLOC_007117	chr_2:758162-758697[+]	536	2.10791	-1.01707	-0.0639757	-0.253978	U___
XLOC_014682	chr_8:435275-435810[+]	536	13.8339	16.7257	16.6698	15.8076	_UUU
XLOC_012612	chr_4:841978-842513[-]	536	-1.68984	3.12427	0.115343	1.45898	_U_U
XLOC_010247	chr_27:257403-257939[-]	537	12.1187	14.5695	16.63	12.2196	__U_
XLOC_012528	chr_4:530282-530818[-]	537	0.426351	-2.4856	-2.54841	-1.68621	_DDD
XLOC_012739	chr_4:1253461-1253997[-]	537	0.213284	3.81189	-14.0287	0.496753	_U__
XLOC_014916	chr_8:239805-240341[-]	537	1.52345	-3.15759	-3.22526	-0.365392	UDD_
XLOC_014881	chr_8:146777-147313[-]	537	1.54507	9.64627	9.62734	1.51705	_UU_
XLOC_004573	chr_14:292413-292949[-]	537	2.897	3.34479	3.75841	-0.112383	UUU_
XLOC_003054	chr_11:161482-162021[-]	540	2.21627	-0.0101335	-13.5526	3.15935	U__U
XLOC_010733	chr_3:50422-50961[+]	540	-14.4189	2.72929	-14.4189	2.01683	___U
XLOC_015133	chr_9:26022-26561[+]	540	-0.103545	-1.40851	-0.474455	-0.462758	_D__
XLOC_012503	chr_4:423255-423796[-]	542	0.950881	-2.73007	-15.9584	-0.360641	_DD_
XLOC_000268	bd_31x35:141684-142225[+]	542	1.88089	2.51056	2.66163	3.19909	UUUU
XLOC_005490	chr_16:76632-77174[-]	543	2.61138	-0.0311378	1.23362	-1.84218	U___
XLOC_004359	chr_14:403940-404482[+]	543	1.48975	-2.04871	-2.07817	1.68171	UDDU
XLOC_006650	chr_19:527669-528212[+]	544	-0.798207	1.5813	-0.0848746	4.23616	___U
XLOC_005059	chr_15:210637-211181[-]	545	1.81354	-0.271165	-14.8507	2.05123	U_DU
XLOC_008137	chr_20:660028-660572[-]	545	1.19119	4.14385	-13.9551	2.63375	_U_U
XLOC_010533	chr_28:358708-359253[-]	546	-2.00295	1.89648	-1.61463	0.445161	DUD_
XLOC_004911	chr_15:535982-536527[+]	546	0.188945	-2.2305	-1.3642	-3.19724	_DDD
XLOC_011923	chr_33:7492-8039[+]	548	-13.1208	-0.0365605	-0.0709259	3.62141	___U
XLOC_000099	bd_19x34:66-613[+]	548	3.85134	4.00124	4.63143	3.18649	UUUU
XLOC_006292	chr_18:695250-695798[+]	549	-3.23777	-2.47754	-0.962557	1.56798	DD_U
XLOC_000914	chr_1:712564-713113[+]	550	2.84716	0.26748	0.924844	0.46446	U___
XLOC_007192	chr_2:992491-993041[+]	551	-0.837995	1.56018	-1.07978	3.21019	___U
XLOC_008660	chr_22:353827-354379[+]	553	0.258921	-14.7259	-14.7259	2.36563	_DDU
XLOC_002659	chr_10:694850-695402[-]	553	0.305321	1.33935	-14.7613	3.01342	__DU
XLOC_005682	chr_16:710664-711217[-]	554	0	14.6126	0	17.4205	___U
XLOC_010179	chr_27:401654-402207[+]	554	1.27054	-8.22822	-21.442	-2.53109	UDDD
XLOC_014028	chr_7:115979-116533[+]	555	0.802372	-13.2875	-13.2875	3.35703	___U
XLOC_004041	chr_13:215578-216132[-]	555	-12.0684	3.58231	-12.0684	5.01573	___U
XLOC_014054	chr_7:190451-191005[+]	555	14.3517	15.4102	12.7549	17.0551	UU_U
XLOC_007048	chr_2:528948-529502[+]	555	12.1628	17.2686	16.3117	0	_UU_
XLOC_001154	chr_1:1498181-1498735[+]	555	-0.698049	-0.114257	-1.31688	0.875785	__D_
XLOC_011872	chr_32:6161-6715[-]	555	1.26454	-0.465588	0.0216245	-0.12138	U___
XLOC_003435	chr_12:556614-557169[+]	556	1.78171	1.51628	2.88995	0.480496	U_U_
XLOC_013917	chr_6:767720-768278[-]	559	-1.59305	-0.760324	-2.4155	1.25189	__DU
XLOC_006036	chr_17:470737-471295[-]	559	-1.63781	0.971772	0.703064	1.97014	___U
XLOC_006914	chr_2:86119-86677[+]	559	-1.81377	0.962175	-2.41039	1.66357	__DU
XLOC_004906	chr_15:529830-530389[+]	560	0.289225	3.03001	-13.2431	3.70163	_U_U
XLOC_010021	chr_26:289093-289652[-]	560	-0.272434	3.86117	0.922633	2.02578	_U_U
XLOC_012444	chr_4:243846-244405[-]	560	4.55236	2.31455	0.928743	2.01772	U___
XLOC_010770	chr_3:194936-195496[+]	561	-11.7581	0.96304	5.78253	-11.7581	__U_
XLOC_010559	chr_29:77994-78554[+]	561	2.32387	4.02622	2.35061	2.52709	UU_U
XLOC_013791	chr_6:350907-351467[-]	561	-1.50967	-2.32334	-4.63476	-1.40317	_DDD
XLOC_004465	chr_14:760421-760982[+]	562	-13.8734	1.56252	-0.0695691	3.48691	___U
XLOC_004809	chr_15:223953-224514[+]	562	-1.67342	1.13035	-0.508501	2.38435	___U
XLOC_007915	chr_20:615170-615731[+]	562	2.04116	-0.0348044	0.506693	0.875476	U___
XLOC_008102	chr_20:546720-547281[-]	562	2.15537	0.739955	0.230216	0.953497	U___
XLOC_003769	chr_13:143285-143847[+]	563	-15.0451	1.59998	0.0922832	0.737123	D___
XLOC_012610	chr_4:829490-830053[-]	564	0	17.087	0	0	_U__
XLOC_013679	chr_6:1029345-1029908[+]	564	1.22602	-0.793158	-0.747892	-1.20492	U___
XLOC_010922	chr_3:708559-709123[+]	565	2.80489	-0.145988	-0.263829	-0.565554	U___
XLOC_012538	chr_4:572900-573465[-]	566	1.71633	4.33778	0.910623	0.141188	_U__
XLOC_003200	chr_11:681327-681892[-]	566	1.13059	1.39719	-0.341453	-0.120215	U___
XLOC_003317	chr_12:164975-165540[+]	566	-13.005	2.30548	1.92496	5.88552	___U
XLOC_006400	chr_18:356976-357541[-]	566	0.927728	1.19645	-0.358034	1.24395	___U
XLOC_009440	chr_24:200114-200679[-]	566	1.79571	1.27888	1.19016	0.162441	U_U_
XLOC_006148	chr_18:193456-194022[+]	567	0.160094	-0.075611	-0.60036	0.776798	____
XLOC_003602	chr_12:305364-305931[-]	568	-1.39178	-0.616701	-13.3359	3.50314	___U
XLOC_007215	chr_2:1073382-1073949[+]	568	1.75665	2.68036	1.26147	-0.207636	UU__
XLOC_009027	chr_23:345628-346195[+]	568	2.41099	2.8921	3.23999	1.88282	UUUU
XLOC_012698	chr_4:1125250-1125818[-]	569	-1.36844	2.85362	3.65337	0.180256	_UU_
XLOC_001898	chr_1:1573322-1573891[-]	570	-12.8529	4.46355	0.965413	1.15652	_U__
XLOC_014053	chr_7:189786-190355[+]	570	-0.825076	2.56798	-12.9419	4.54855	___U
XLOC_000575	bd_42x36:3407-3976[-]	570	0.4703	2.10613	3.39829	0.626505	__U_
XLOC_006188	chr_18:329019-329588[+]	570	-0.374588	0.528894	0.527871	1.88394	___U
XLOC_000271	bd_31x35:158211-158781[+]	571	0.154516	0.901351	-3.31848	-0.380304	__D_
XLOC_011407	chr_3:1036419-1036989[-]	571	1.4572	-0.0468436	0.0842383	-0.675966	U___
XLOC_007606	chr_2:947399-947969[-]	571	0.744013	0.0585043	-0.160958	-1.60873	___D
XLOC_000169	bd_25x34:15980-16551[-]	572	1.30255	-0.618328	-14.4879	2.99048	U_DU
XLOC_000414	bd_32x35:20552-21123[-]	572	1.78705	-0.0224379	-0.101828	4.97192	___U
XLOC_002836	chr_11:347800-348371[+]	572	2.84471	-2.05329	-2.40582	0.547727	UDD_
XLOC_008806	chr_22:279514-280087[-]	574	-1.75109	3.85168	-0.0628258	2.0086	_U_U
XLOC_012479	chr_4:353123-353697[-]	575	3.82779	0.382422	-13.5529	-1.41226	U___
XLOC_002334	chr_10:547108-547682[+]	575	1.36494	-0.00643267	-0.239186	0.874975	U___
XLOC_012778	chr_5:31302-31876[+]	575	1.67534	0.28136	0.710822	-1.31482	U__D
XLOC_007451	chr_2:361796-362371[-]	576	1.4847	2.29545	2.2537	3.63367	___U
XLOC_013350	chr_5:976341-976916[-]	576	1.0316	-0.465285	-0.734426	0.0227812	U___
XLOC_015338	chr_9:768542-769118[+]	577	12.0674	16.0272	16.613	13.0517	_UU_
XLOC_010935	chr_3:757132-757709[+]	578	-3.27986	-0.87269	-2.4627	-0.694819	D_D_
XLOC_013524	chr_6:488201-488778[+]	578	1.68913	0.756202	1.85808	-0.646745	U_U_
XLOC_001904	chr_1:1594945-1595523[-]	579	0.000768495	2.85226	2.93653	1.52338	_UUU
XLOC_012675	chr_4:1053026-1053604[-]	579	-0.244839	-1.04712	-1.47371	-2.05184	_DDD
XLOC_001420	chr_1:2468444-2469023[+]	580	-0.880336	-13.9774	2.99954	2.80986	__UU
XLOC_009133	chr_23:206074-206654[-]	581	1.4795	4.05808	2.83219	2.29109	_U_U
XLOC_015323	chr_9:724443-725023[+]	581	2.98434	3.43103	4.46321	1.77918	UUUU
XLOC_014449	chr_7:609265-609846[-]	582	0.659796	3.41706	0.330292	2.62027	_U_U
XLOC_007321	chr_2:1420371-1420952[+]	582	-0.354669	3.06481	2.38719	2.83686	_UUU
XLOC_001661	chr_1:750440-751025[-]	586	0	0	0	17.1375	___U
XLOC_014279	chr_7:1016878-1017463[+]	586	-0.803755	2.79101	0.494191	2.66163	_U_U
XLOC_009315	chr_24:312790-313376[+]	587	13.1744	0	17.031	14.5323	__UU
XLOC_003735	chr_12:878650-879236[-]	587	-0.110388	0.972652	4.75552	0.640386	__U_
XLOC_013753	chr_6:209082-209669[-]	588	0	0	0	17.4577	___U
XLOC_012438	chr_4:221255-221842[-]	588	13.5544	16.7252	14.6693	15.8267	_UUU
XLOC_009327	chr_24:347846-348433[+]	588	1.11877	4.13649	2.51799	3.08413	_U_U
XLOC_005883	chr_17:607157-607745[+]	589	-15.2987	1.78837	-15.2987	2.02179	D_DU
XLOC_009340	chr_24:400332-400920[+]	589	0.639096	3.66245	2.58137	2.33862	_UUU
XLOC_000659	bd_9x21:23062-23651[+]	590	0.529173	-0.578121	-2.39468	0.585577	__D_
XLOC_011276	chr_3:540726-541315[-]	590	0.28978	2.81236	1.49733	1.49707	___U
XLOC_004334	chr_14:322873-323462[+]	590	0.93803	0.00668815	0.258989	-0.238423	____
XLOC_001168	chr_1:1542290-1542879[+]	590	3.12825	1.9139	3.94907	0.817534	U_U_
XLOC_014377	chr_7:365031-365620[-]	590	1.2935	-0.00944258	-0.0909788	-0.820663	U___
XLOC_011638	chr_30:64773-65363[-]	591	0.638442	-1.39986	-0.767274	-0.899844	_D__
XLOC_015318	chr_9:714765-715356[+]	592	1.77787	6.32016	3.23365	4.44401	_U_U
XLOC_008319	chr_21:550390-550981[+]	592	-3.01609	1.19493	-1.69487	1.61061	D_DU
XLOC_001195	chr_1:1651930-1652521[+]	592	-11.9286	7.2564	2.92603	3.20537	_U_U
XLOC_011661	chr_30:152103-152694[-]	592	-2.31093	-1.22969	-0.997424	-1.85828	___D
XLOC_006200	chr_18:364676-365268[+]	593	0	17.232	0	14.1268	_U_U
XLOC_008876	chr_22:472562-473154[-]	593	-1.85904	-0.995653	-2.07969	2.06509	D_DU
XLOC_008207	chr_21:201948-202540[+]	593	2.10247	-2.0161	-2.06659	1.27194	UDDU
XLOC_003029	chr_11:71701-72296[-]	596	12.9293	16.9804	17.6258	0	_UU_
XLOC_004967	chr_15:697462-698058[+]	597	-3.17228	0.731428	-1.50873	-0.156401	D_D_
XLOC_003957	chr_13:756973-757570[+]	598	2.63733	1.65584	2.83837	-3.5064	UUUD
XLOC_011870	chr_32:149762-150360[+]	599	-0.00704185	1.52419	0.939874	1.95745	___U
XLOC_001334	chr_1:2137404-2138002[+]	599	0.0724232	5.27474	4.28166	1.6709	_UUU
XLOC_012880	chr_5:394115-394714[+]	600	0.16479	4.88399	2.46788	-11.9085	_U__
XLOC_003888	chr_13:509406-510005[+]	600	-0.452231	2.8916	1.22938	-1.05957	_U__
XLOC_012756	chr_4:1305236-1305835[-]	600	0.0509906	0.71557	0.229696	-2.03534	___D
XLOC_015387	chr_9:913183-913782[+]	600	0	17.0736	19.6003	14.6579	_UUU
XLOC_004815	chr_15:241003-241602[+]	600	2.94565	-0.036731	-0.681054	-0.517988	U___
XLOC_009610	chr_25:283620-284221[+]	602	-14.8344	2.77396	-1.41877	2.13016	_U_U
XLOC_010396	chr_28:341637-342238[+]	602	0.0144245	-0.378705	0.246395	0.352984	____
XLOC_000808	chr_1:325132-325734[+]	603	0.105852	4.0702	3.9957	-0.797409	_UU_
XLOC_001662	chr_1:751102-751704[-]	603	2.99627	-12.8264	-12.8264	5.22326	U__U
XLOC_011309	chr_3:647888-648490[-]	603	0.540205	0.0755734	-0.0370523	-0.0415497	____
XLOC_013146	chr_5:269768-270371[-]	604	-0.457942	-3.6061	-16.3035	2.20074	_DDU
XLOC_009353	chr_24:454902-455505[+]	604	1.06309	-3.08719	-3.28759	-0.527429	UDD_
XLOC_007710	chr_2:1357512-1358116[-]	605	13.8104	16.7846	14.4896	14.901	UUUU
XLOC_001558	chr_1:392719-393323[-]	605	0.980639	2.14333	0.478073	3.1089	___U
XLOC_005753	chr_17:164510-165116[+]	607	2.01395	-1.3455	0.749591	1.09007	UD_U
XLOC_015266	chr_9:512450-513056[+]	607	0.410413	-3.02363	-0.471734	0.732999	_D__
XLOC_003532	chr_12:42919-43525[-]	607	-0.942945	-0.928079	-1.53858	0.882218	__D_
XLOC_011973	chr_4:24026-24632[+]	607	0.175681	-1.46734	-0.286224	-0.329401	_D__
XLOC_000093	bd_18x34:16007-16614[-]	608	1.15789	0.49346	-15.2331	1.48358	U_DU
XLOC_003174	chr_11:588198-588807[-]	610	-0.461109	2.30029	-13.8601	2.8645	___U
XLOC_009336	chr_24:392695-393304[+]	610	-13.7462	3.72653	0.227401	1.05667	_U__
XLOC_001161	chr_1:1518455-1519064[+]	610	0.42943	-0.742799	0.0310304	-0.15926	____
XLOC_004787	chr_15:159371-159982[+]	612	-1.75115	3.51443	-13.5757	3.20356	_U_U
XLOC_013317	chr_5:870071-870682[-]	612	-16.7257	-16.7257	-16.7257	2.68864	DDDU
XLOC_008308	chr_21:514166-514778[+]	613	-1.61696	1.33481	-0.903624	2.60445	___U
XLOC_002031	chr_1:2055688-2056300[-]	613	1.26141	3.53594	1.41475	1.03965	_U__
XLOC_001556	chr_1:389671-390283[-]	613	2.94505	-15.8516	-3.07532	-0.0686081	UDD_
XLOC_005816	chr_17:374319-374932[+]	614	-0.729824	-1.53498	-6.15774	-0.676337	_DD_
XLOC_010083	chr_27:58733-59346[+]	614	0.836531	1.53661	0.370715	0.0931133	_U__
XLOC_011878	chr_32:24885-25499[-]	615	1.36582	-0.166173	0.204848	-0.959664	U___
XLOC_005508	chr_16:121632-122246[-]	615	-0.489846	-1.32454	-1.40326	-0.567735	_DD_
XLOC_012539	chr_4:573516-574131[-]	616	1.2284	5.02929	2.95652	3.65636	_U_U
XLOC_009812	chr_25:468414-469029[-]	616	0.482635	-1.26647	-1.79473	-1.73802	_DDD
XLOC_010384	chr_28:303459-304074[+]	616	0.402819	-1.78997	-1.21215	-2.47054	_DDD
XLOC_006137	chr_18:158421-159037[+]	617	0.112537	1.64042	-1.40559	2.81606	___U
XLOC_003835	chr_13:361156-361772[+]	617	1.00422	-1.89776	-1.94631	-1.06631	UDDD
XLOC_010098	chr_27:104794-105410[+]	617	0.14418	-0.807682	-1.13353	1.06546	__DU
XLOC_006897	chr_2:26260-26877[+]	618	-0.676353	1.21714	-0.0540904	2.9401	___U
XLOC_012561	chr_4:653056-653673[-]	618	-2.1234	1.11155	-1.00436	-2.13337	D_DD
XLOC_011100	chr_3:1358282-1358899[+]	618	2.50014	-2.38652	-4.45909	-0.355927	UDD_
XLOC_002567	chr_10:387246-387863[-]	618	-2.13201	-3.99454	-3.71245	0.663857	DDD_
XLOC_006284	chr_18:674970-675589[+]	620	1.01552	-1.87992	-16.1529	-2.28222	UDDD
XLOC_011801	chr_31:109251-109870[-]	620	0.183599	1.06802	-0.214455	-1.64392	___D
XLOC_009590	chr_25:234299-234919[+]	621	0.150469	3.55051	0.918333	3.30721	_U_U
XLOC_014969	chr_8:429503-430123[-]	621	1.15463	-0.844669	-1.63029	0.293369	U_D_
XLOC_006746	chr_19:225878-226498[-]	621	-3.59431	0.463021	0.929714	-1.05278	D___
XLOC_011556	chr_30:117801-118421[+]	621	-0.198632	0.522688	-0.385332	0.630002	____
XLOC_014773	chr_8:760964-761584[+]	621	-0.384601	-4.33296	-3.64756	-0.0348244	_DD_
XLOC_010775	chr_3:214101-214722[+]	622	-1.2143	2.55175	-1.44379	3.0669	_U_U
XLOC_011173	chr_3:198822-199443[-]	622	-0.336406	0.191586	0.0663973	-1.18134	___D
XLOC_007017	chr_2:423837-424460[+]	624	12.6056	16.7342	14.6151	14.4765	_UUU
XLOC_004284	chr_14:138660-139283[+]	624	2.16191	3.51931	4.17849	4.98971	__UU
XLOC_012645	chr_4:953631-954254[-]	624	4.62765	6.37213	4.89057	2.36822	UUU_
XLOC_006146	chr_18:183168-183791[+]	624	0.547016	1.75073	1.946	0.975052	__U_
XLOC_007884	chr_20:503391-504014[+]	624	-0.562259	2.07187	1.8756	-0.584928	_UU_
XLOC_011554	chr_30:113830-114453[+]	624	-1.0506	1.2743	0.785682	1.20419	DU_U
XLOC_005569	chr_16:360438-361062[-]	625	-13.7955	3.09579	0.491181	-13.7955	_U__
XLOC_009843	chr_26:100902-101527[+]	626	0.190265	-0.11131	-0.161404	-0.163337	____
XLOC_001875	chr_1:1506577-1507204[-]	628	-1.45606	1.38453	4.71135	2.04231	__UU
XLOC_005567	chr_16:356473-357101[-]	629	-0.252335	3.39911	0.311224	4.59348	_U_U
XLOC_008265	chr_21:392499-393127[+]	629	13.0072	16.6421	15.0829	17.9224	_UUU
XLOC_004469	chr_14:781392-782020[+]	629	-0.0810758	-1.39909	-1.29361	2.02683	_D_U
XLOC_001777	chr_1:1174874-1175502[-]	629	0.586702	-0.502041	-15.683	3.12839	__DU
XLOC_003208	chr_11:706182-706812[-]	631	-0.614868	1.01106	1.22008	1.08678	___U
XLOC_001864	chr_1:1465053-1465684[-]	632	1.53489	0.748992	4.25565	0.973058	U_U_
XLOC_006865	chr_19:611726-612358[-]	633	-1.01708	1.90084	-0.863669	2.42587	___U
XLOC_009977	chr_26:136351-136983[-]	633	-14.8656	2.80452	-14.8656	1.06122	DUD_
XLOC_008665	chr_22:364315-364950[+]	636	1.97547	-13.9573	-13.9573	3.36357	U__U
XLOC_008103	chr_20:548428-549063[-]	636	-0.403934	3.04294	2.2546	0.9395	_UU_
XLOC_003291	chr_12:100251-100887[+]	637	-0.249058	3.84727	-6.74384e-05	0.407557	_U__
XLOC_004310	chr_14:236107-236743[+]	637	2.57361	1.98769	1.10124	1.25248	U__U
XLOC_008958	chr_23:147604-148240[+]	637	3.07636	0.69893	1.13325	-1.81906	U_UD
XLOC_009650	chr_25:411462-412099[+]	638	-0.815246	-12.7457	-0.0667072	6.00736	___U
XLOC_001794	chr_1:1226497-1227134[-]	638	-1.26958	1.16698	1.89406	-0.834633	D_U_
XLOC_014183	chr_7:668660-669298[+]	639	15.2469	17.0339	13.701	13.0177	UU__
XLOC_014380	chr_7:370249-370887[-]	639	-1.53936	-3.32978	-4.95215	0.533898	DDD_
XLOC_007551	chr_2:744940-745578[-]	639	1.18474	5.53151	1.85848	5.26535	_U_U
XLOC_013565	chr_6:624657-625298[+]	642	5.22391	1.00577	-11.7654	-11.7654	U___
XLOC_000949	chr_1:814658-815299[+]	642	11.7586	14.6056	12.5776	16.7044	___U
XLOC_008830	chr_22:333933-334574[-]	642	-14.1601	2.71778	-14.1601	1.70297	DUDU
XLOC_010365	chr_28:251451-252092[+]	642	-12.8132	5.19454	0.338251	3.06786	_U_U
XLOC_004500	chr_14:39460-40101[-]	642	2.47941	-1.40981	-0.0500956	-0.628385	UD__
XLOC_002027	chr_1:2043538-2044180[-]	643	2.48462	-0.86881	-0.87467	-3.70997	U__D
XLOC_015666	chr_9:928652-929295[-]	644	-0.804803	-1.54822	-2.61704	0.830497	_DD_
XLOC_008190	chr_21:139844-140488[+]	645	0.137515	4.25539	1.34063	2.29646	___U
XLOC_011666	chr_30:164187-164831[-]	645	-0.33307	2.12694	-1.43811	2.32724	_UDU
XLOC_012728	chr_4:1223318-1223963[-]	646	0.51186	0.601177	-0.486854	-0.7282	____
XLOC_012076	chr_4:369215-369861[+]	647	-2.86641	1.13343	-16.3696	-0.121395	D_D_
XLOC_005465	chr_16:740367-741014[+]	648	1.41563	-0.34301	-0.563238	0.657687	U___
XLOC_012216	chr_4:835876-836525[+]	650	0.618011	2.57041	2.5055	3.50193	___U
XLOC_003813	chr_13:296044-296694[+]	651	0.737536	0.945773	4.36627	0.799055	__U_
XLOC_013619	chr_6:803186-803837[+]	652	1.08592	-0.428279	0.508136	2.37455	U__U
XLOC_014040	chr_7:152436-153088[+]	653	-2.82151	2.53823	-14.4789	-0.768873	DUD_
XLOC_002537	chr_10:272906-273558[-]	653	11.8762	17.701	14.9685	12.9004	_UU_
XLOC_004127	chr_13:517357-518009[-]	653	1.625	2.90019	1.40616	2.13785	UU_U
XLOC_010748	chr_3:117075-117727[+]	653	0.195761	0.703387	1.16505	1.35863	___U
XLOC_009939	chr_26:437157-437809[+]	653	0.846241	2.36493	2.72849	-0.718294	_UU_
XLOC_005917	chr_17:42714-43366[-]	653	1.16063	-0.107167	-0.0054509	0.0871416	U___
XLOC_013026	chr_5:926392-927046[+]	655	0.102386	0.0962944	0.755858	2.03285	___U
XLOC_011231	chr_3:406330-406984[-]	655	0.436009	-1.59063	-2.70037	-3.25346	_DDD
XLOC_001917	chr_1:1631575-1632230[-]	656	1.72039	1.80421	2.27245	1.51268	U_UU
XLOC_009194	chr_23:373149-373804[-]	656	0.871461	1.06357	1.88407	1.08613	__UU
XLOC_006588	chr_19:304920-305575[+]	656	1.12129	-2.72819	-2.64634	-0.551922	UDD_
XLOC_005244	chr_16:46511-47169[+]	659	-0.148824	-1.73627	-1.82794	1.20711	_DDU
XLOC_002150	chr_1:2461919-2462578[-]	660	0	14.6755	17.3515	12.9129	__U_
XLOC_004464	chr_14:759470-760129[+]	660	-13.4129	2.5598	0.333577	4.02168	___U
XLOC_003027	chr_11:65298-65958[-]	661	1.14721	5.30589	0.946374	4.60555	_U_U
XLOC_014486	chr_7:760096-760756[-]	661	2.036	1.47638	2.12161	0.952495	U_U_
XLOC_013739	chr_6:164742-165403[-]	662	1.58494	0.658431	-2.07344	-0.607747	U_D_
XLOC_010382	chr_28:301903-302565[+]	663	1.13737	1.35813	0.216133	-0.676621	U___
XLOC_005697	chr_16:750565-751227[-]	663	2.7658	-2.71712	-15.1876	-1.45237	UDD_
XLOC_001607	chr_1:569272-569935[-]	664	12.9864	13.8798	0	16.9495	___U
XLOC_004660	chr_14:581362-582025[-]	664	-0.817753	4.84248	-12.6482	3.09225	_U_U
XLOC_007225	chr_2:1110682-1111345[+]	664	0.0485494	2.09052	-0.330091	1.65358	_U_U
XLOC_006506	chr_19:37300-37963[+]	664	0.207696	-1.54732	0.637979	-0.0461593	_D__
XLOC_011576	chr_30:178774-179439[+]	666	3.66644	-13.2317	-0.64146	1.43072	U___
XLOC_012207	chr_4:801508-802173[+]	666	-2.68351	-1.42935	-1.88195	0.651839	DDD_
XLOC_010248	chr_27:258019-258684[-]	666	1.24881	1.98325	5.47465	-1.82206	__U_
XLOC_003313	chr_12:158835-159500[+]	666	-3.02917	-15.571	-15.571	4.88705	DDDU
XLOC_001058	chr_1:1201536-1202203[+]	668	-0.799641	0.270114	-2.10141	1.46528	__DU
XLOC_002573	chr_10:412635-413302[-]	668	1.15937	-1.03859	-1.48217	-0.0598575	UDD_
XLOC_009500	chr_24:461200-461867[-]	668	1.49224	-1.97932	-1.14864	-1.82594	UDDD
XLOC_008351	chr_21:3102-3769[-]	668	0.193767	2.47976	2.85255	-0.22793	_UU_
XLOC_005350	chr_16:403040-403708[+]	669	17.0952	0	0	0	U___
XLOC_003789	chr_13:195864-196532[+]	669	2.63941	1.41322	2.25772	0.823214	U___
XLOC_005574	chr_16:372124-372793[-]	670	1.86374	0.638858	-0.309715	-2.01528	U__D
XLOC_013890	chr_6:671927-672596[-]	670	2.81196	3.85559	2.44125	2.15015	UU_U
XLOC_004621	chr_14:456596-457266[-]	671	2.99778	0.952727	0.895421	1.34811	U___
XLOC_014464	chr_7:651458-652128[-]	671	1.27706	-0.42861	1.14406	0.509788	U___
XLOC_001129	chr_1:1435081-1435752[+]	672	-0.457868	-4.41119	-1.68087	-1.37245	_DDD
XLOC_010490	chr_28:242560-243231[-]	672	-0.729455	-1.37422	-3.31745	1.24617	_DDU
XLOC_009111	chr_23:141246-141919[-]	674	-0.62548	-2.64198	-15.2376	1.70461	_DDU
XLOC_008453	chr_21:298713-299386[-]	674	0.605894	-16.4115	-2.82962	-0.870616	_DD_
XLOC_004959	chr_15:679586-680259[+]	674	-0.889861	3.56413	-0.512949	2.90197	_U_U
XLOC_015181	chr_9:207984-208659[+]	676	-0.892865	1.15858	-0.00356565	1.98206	___U
XLOC_008999	chr_23:270645-271320[+]	676	0.849593	0.17342	0.989348	-0.025437	____
XLOC_005307	chr_16:261994-262670[+]	677	16.1966	14.6568	14.9232	#VALUE!	U_U_
XLOC_011659	chr_30:148745-149421[-]	677	1.77629	3.27468	0.887186	4.34354	UU_U
XLOC_006271	chr_18:622076-622752[+]	677	1.05914	2.01244	2.95299	1.15917	UUUU
XLOC_014860	chr_8:81738-82414[-]	677	1.42434	-0.962818	-0.974045	-0.0509481	U___
XLOC_009741	chr_25:250863-251540[-]	678	-16.3827	-0.880319	-4.12287	1.72597	D_DU
XLOC_008309	chr_21:515489-516167[+]	679	-15.2088	-2.74181	-15.2088	2.21874	DDDU
XLOC_003375	chr_12:338058-338736[+]	679	0	17.1567	17.0146	14.707	_UUU
XLOC_010080	chr_27:52491-53170[+]	680	-2.95163	2.52978	-1.25528	1.21261	_U_U
XLOC_002448	chr_10:932091-932771[+]	681	17.515	13.732	15.6329	14.2962	U_UU
XLOC_003344	chr_12:244167-244847[+]	681	-0.00207756	0.459928	0.708661	0.239583	____
XLOC_011710	chr_31:1310-1992[+]	683	-3.23691	1.8268	-15.124	2.82191	D_DU
XLOC_013577	chr_6:673352-674035[+]	684	2.53492	3.95126	-13.3263	2.04869	UU_U
XLOC_015569	chr_9:601889-602572[-]	684	1.41974	-1.0993	-0.819918	-0.903704	UD__
XLOC_011193	chr_3:279720-280404[-]	685	-14.3156	3.42118	-14.3156	1.47543	_U_U
XLOC_006064	chr_17:575652-576337[-]	686	4.2577	3.68763	5.00026	0.738827	UUU_
XLOC_006997	chr_2:354453-355138[+]	686	1.89001	-1.34929	-1.55229	-0.173736	UDD_
XLOC_012529	chr_4:531449-532135[-]	687	0.38406	0.153017	-0.915047	0.274592	____
XLOC_001635	chr_1:675490-676177[-]	688	3.99968	0.932419	2.12827	0.883061	U___
XLOC_011391	chr_3:962333-963020[-]	688	11.4805	0	0	17.7532	___U
XLOC_000002	bd_10x23:4400-5088[+]	689	0.690095	-0.900946	-1.55015	-1.43313	__DD
XLOC_013168	chr_5:340191-340879[-]	689	3.39922	-0.463877	-13.6666	4.12852	U__U
XLOC_003662	chr_12:568324-569013[-]	690	4.33869	0.946003	1.44878	0.222503	U___
XLOC_003418	chr_12:474303-474992[+]	690	0.586896	2.26473	-1.54174	-0.939242	_UD_
XLOC_008382	chr_21:84705-85395[-]	691	-0.163815	-0.265509	-0.132766	0.466345	____
XLOC_002980	chr_11:787196-787887[+]	692	1.98876	-1.391	-1.84578	0.960048	UDD_
XLOC_012910	chr_5:499129-499820[+]	692	2.45833	0.121656	0.945785	0.736984	U___
XLOC_014124	chr_7:460392-461083[+]	692	-0.362803	1.41866	1.36176	0.571712	_UU_
XLOC_004988	chr_15:768128-768820[+]	693	0.852293	-1.83815	-1.86482	-0.708597	_DD_
XLOC_013657	chr_6:928049-928741[+]	693	-0.103802	0.715729	-1.38135	1.81606	___U
XLOC_010251	chr_27:262317-263010[-]	694	-14.8764	2.35327	-2.10024	0.487185	DUD_
XLOC_006228	chr_18:472683-473376[+]	694	0.00466756	1.94137	0.643737	-0.260192	_U__
XLOC_008847	chr_22:371572-372266[-]	695	1.38056	2.72897	2.44859	-0.786413	UUU_
XLOC_002003	chr_1:1946572-1947266[-]	695	0.996867	-1.72632	-1.13311	-0.112349	_DD_
XLOC_013751	chr_6:205027-205721[-]	695	1.60873	0.430375	2.01607	-1.35948	U_UD
XLOC_003466	chr_12:687014-687708[+]	695	2.44844	1.06397	1.54739	-0.230093	U_U_
XLOC_008915	chr_22:589740-590434[-]	695	1.76824	-1.25958	-2.40382	-0.242822	UDD_
XLOC_008532	chr_21:572250-572945[-]	696	1.63383	-2.74751	-1.451	-1.04507	UDDD
XLOC_008602	chr_22:120052-120748[+]	697	1.1197	2.3465	1.61819	3.60949	___U
XLOC_004324	chr_14:278397-279096[+]	700	1.54569	0.79499	1.79073	0.258471	U___
XLOC_008658	chr_22:351728-352427[+]	700	0.859059	0.762715	0.107793	1.20986	___U
XLOC_004536	chr_14:169828-170528[-]	701	-1.88182	3.37658	-0.115379	2.59771	_U_U
XLOC_010496	chr_28:255479-256180[-]	702	4.14245	1.57292	-0.103945	1.52405	U___
XLOC_003555	chr_12:146601-147303[-]	703	1.5208	1.31745	2.65838	3.73948	U_UU
XLOC_012027	chr_4:184317-185020[+]	704	0.960428	4.34331	6.45191	1.63376	_UUU
XLOC_015567	chr_9:599103-599806[-]	704	2.11754	-2.07194	-1.98505	-0.726798	UDD_
XLOC_014899	chr_8:199077-199780[-]	704	0.0385772	-0.42473	-0.59489	-0.909893	____
XLOC_007850	chr_20:378062-378765[+]	704	2.83536	-5.60155	-2.20154	1.5224	UDDU
XLOC_002650	chr_10:673219-673923[-]	705	0	14.9989	17.4394	13.6477	_UUU
XLOC_004690	chr_14:682158-682863[-]	706	1.79114	-1.56429	-0.419762	0.201075	UD__
XLOC_006348	chr_18:175939-176644[-]	706	0.394112	-1.09665	-0.884358	-0.373711	_D__
XLOC_002183	chr_10:49359-50065[+]	707	-0.481612	0.955594	0.721125	1.59777	___U
XLOC_008176	chr_21:99843-100549[+]	707	1.1523	-0.166353	0.26835	1.51446	U__U
XLOC_009768	chr_25:318846-319554[-]	709	-12.458	1.55159	4.65988	1.19969	__U_
XLOC_008737	chr_22:35919-36628[-]	710	0.957448	0.981247	0.64226	1.79287	___U
XLOC_002988	chr_11:827085-827794[+]	710	0.365388	-0.345613	-0.20441	-0.619178	____
XLOC_009554	chr_25:120313-121023[+]	711	0.684656	-0.262676	-1.78645	-1.04759	__D_
XLOC_004871	chr_15:417666-418376[+]	711	2.05216	-0.605828	1.6577	4.35169	U__U
XLOC_001966	chr_1:1810712-1811422[-]	711	0.340078	-0.289157	-2.02901	-0.806466	__D_
XLOC_009724	chr_25:208526-209236[-]	711	0.0217128	3.86667	0.739213	2.23998	_U_U
XLOC_011976	chr_4:34435-35146[+]	712	2.15421	-15.4193	-15.4193	0.966315	UDD_
XLOC_014192	chr_7:706756-707467[+]	712	0.529707	1.49634	0.685778	1.81295	___U
XLOC_014621	chr_8:230914-231625[+]	712	1.96764	2.68521	3.78629	-5.09605	UUUD
XLOC_010081	chr_27:53382-54094[+]	713	13.0867	18.2158	12.9208	16.4357	_U_U
XLOC_014038	chr_7:146522-147234[+]	713	0.729576	-0.187477	-0.318722	1.33303	___U
XLOC_004358	chr_14:403148-403863[+]	716	1.25476	-2.96681	-2.98754	0.569208	UDD_
XLOC_009137	chr_23:212366-213082[-]	717	-1.6794	0.0503944	-0.858554	1.43186	___U
XLOC_008450	chr_21:291082-291799[-]	718	0	16.7311	0	15.7389	_U_U
XLOC_004063	chr_13:302450-303167[-]	718	-0.27682	0.768663	-1.45881	-1.49407	__D_
XLOC_011030	chr_3:1095768-1096486[+]	719	-2.65158	1.19502	-0.9261	2.41413	D__U
XLOC_004301	chr_14:198711-199429[+]	719	5.56616	2.27512	2.04026	3.05285	U__U
XLOC_010002	chr_26:217645-218366[-]	722	2.25949	-0.931057	-3.01034	-0.00633814	U_D_
XLOC_013905	chr_6:734725-735448[-]	724	-2.76742	1.71989	2.50404	-1.61422	__U_
XLOC_011032	chr_3:1104184-1104907[+]	724	0.652541	-0.653894	-1.92115	-1.20808	__DD
XLOC_005456	chr_16:714803-715526[+]	724	1.28581	0.408501	0.182333	2.94389	U__U
XLOC_004834	chr_15:313012-313737[+]	726	0.528264	0.646083	0.514779	-1.2619	___D
XLOC_011639	chr_30:65632-66358[-]	727	0	14.2462	17.6367	0	__U_
XLOC_012838	chr_5:251569-252295[+]	727	0.754687	0.108856	0.071111	-0.357794	____
XLOC_005524	chr_16:188024-188751[-]	728	3.38706	1.26771	1.8709	1.20746	U_UU
XLOC_002674	chr_10:749351-750080[-]	730	0.251367	-2.17146	-3.21604	1.92442	_DDU
XLOC_002787	chr_11:183878-184607[+]	730	0	17.2335	14.4097	16.9036	_U_U
XLOC_008206	chr_21:200226-200955[+]	730	13.8486	13.6949	12.558	18.0689	U__U
XLOC_010412	chr_28:9258-9988[-]	731	0	13.2558	16.8788	14.0829	__UU
XLOC_015150	chr_9:104273-105003[+]	731	-0.930588	2.40598	0.738546	1.88969	_U_U
XLOC_012201	chr_4:785825-786556[+]	732	1.92576	-0.642856	-0.671094	-0.187386	U___
XLOC_008773	chr_22:173138-173870[-]	733	-0.441091	1.28313	0.468726	0.615432	____
XLOC_004925	chr_15:570901-571633[+]	733	-0.91709	0.656899	-1.56875	-0.262889	__D_
XLOC_011129	chr_3:20395-21128[-]	734	1.81765	-1.50031	-0.969892	-15.138	UD_D
XLOC_014159	chr_7:578369-579102[+]	734	-12.6453	-12.6453	-12.6453	5.2078	___U
XLOC_002670	chr_10:740006-740739[-]	734	2.20726	2.41628	-0.818288	0.468576	UU__
XLOC_011613	chr_30:292003-292737[+]	735	-0.424728	-0.280207	-2.82395	1.11833	__DU
XLOC_013230	chr_5:561764-562499[-]	736	-1.26655	-1.15368	-0.853217	-0.546751	DD__
XLOC_014211	chr_7:775179-775918[+]	740	-1.33164	1.17014	-0.522428	-0.340956	____
XLOC_006059	chr_17:567627-568366[-]	740	3.01011	2.22792	1.39079	3.64331	U__U
XLOC_003968	chr_13:795289-796028[+]	740	-0.190232	-1.7901	-4.23848	0.209057	_DD_
XLOC_005227	chr_15:771440-772179[-]	740	-1.45005	3.1266	1.30768	1.40411	DUUU
XLOC_001331	chr_1:2125324-2126064[+]	741	0.249612	2.97121	2.78701	2.1936	_UUU
XLOC_008267	chr_21:400150-400891[+]	742	-0.23684	1.35975	0.910023	0.643109	____
XLOC_011726	chr_31:71708-72449[+]	742	1.55545	0.650909	1.55925	-0.962896	U_U_
XLOC_015264	chr_9:508243-508985[+]	743	2.73933	-2.00954	-1.32061	-0.520578	UDD_
XLOC_013757	chr_6:224879-225623[-]	745	-0.698721	-16.7108	-16.7108	-1.88823	_DDD
XLOC_002109	chr_1:2330622-2331367[-]	746	1.30166	0.368229	0.976958	-2.41857	U__D
XLOC_008529	chr_21:565653-566399[-]	747	0.972951	2.08547	-0.492289	1.48271	___U
XLOC_000272	bd_31x35:158861-159607[+]	747	1.25323	2.75508	0.306925	1.4472	UU_U
XLOC_009571	chr_25:180674-181422[+]	749	-0.0370339	2.71516	0.587014	-2.05624	_U__
XLOC_007010	chr_2:389130-389878[+]	749	-0.848823	3.97003	-12.3136	4.31014	_U_U
XLOC_002543	chr_10:298594-299343[-]	750	-1.42967	-0.0206158	-14.0545	2.67525	__DU
XLOC_002863	chr_11:439313-440063[+]	751	1.02551	-2.32586	-2.52408	-0.395372	UDD_
XLOC_002453	chr_10:945595-946346[+]	752	-11.0656	5.87583	0.950432	3.6799	_U_U
XLOC_013277	chr_5:723797-724548[-]	752	-1.81684	1.84939	0.20759	0.211327	DU__
XLOC_007665	chr_2:1166450-1167201[-]	752	1.02779	-2.54395	-0.511111	-4.14851	UD_D
XLOC_001736	chr_1:984937-985689[-]	753	0.256949	-1.01864	-1.0426	-0.17479	_DD_
XLOC_015297	chr_9:642647-643399[+]	753	0.206583	-3.85335	-3.90135	-1.54295	_DDD
XLOC_002908	chr_11:587085-587840[+]	756	-0.455074	1.37331	0.903593	-0.667444	____
XLOC_015530	chr_9:484368-485124[-]	757	2.19411	-15.2094	-2.17569	1.78037	UDDU
XLOC_007541	chr_2:708997-709754[-]	758	1.50269	-2.57747	0.251807	-1.76027	UD_D
XLOC_011320	chr_3:688334-689092[-]	759	0.373192	-13.4534	-0.0844026	3.18666	___U
XLOC_011675	chr_30:203390-204148[-]	759	2.73211	4.41717	6.65339	3.66156	UUUU
XLOC_006833	chr_19:509215-509974[-]	760	-0.787753	3.85522	1.52085	0.590976	_U__
XLOC_011513	chr_3:1377184-1377943[-]	760	-0.399168	-3.21053	-17.7127	-2.7303	_DDD
XLOC_000804	chr_1:316857-317618[+]	762	2.19401	1.14455	1.21093	1.13057	U__U
XLOC_008258	chr_21:372399-373160[+]	762	0.165552	-1.14415	-4.01452	0.792934	_DD_
XLOC_003922	chr_13:614831-615592[+]	762	2.65171	1.42423	2.37407	-1.46482	U_UD
XLOC_013687	chr_6:23023-23784[-]	762	2.02368	0.0811031	-0.00996571	-0.524651	U___
XLOC_004923	chr_15:569447-570208[+]	762	-0.415648	5.38985	4.99553	2.27523	_UUU
XLOC_005902	chr_17:675791-676553[+]	763	2.1325	-0.926458	0.307482	-2.01696	U__D
XLOC_000805	chr_1:317693-318455[+]	763	1.52068	-0.782789	1.26513	0.209649	U___
XLOC_014214	chr_7:785117-785879[+]	763	1.93523	-1.05405	-0.66557	-0.221216	UD__
XLOC_007217	chr_2:1080132-1080895[+]	764	0.898998	2.16134	0.905251	0.780836	_U__
XLOC_009878	chr_26:209933-210696[+]	764	-0.680681	-0.861267	-0.904075	1.32427	___U
XLOC_011956	chr_33:31235-31998[-]	764	1.27094	0.133694	0.177791	0.741023	U___
XLOC_000923	chr_1:731641-732405[+]	765	2.90168	3.97596	3.3342	3.16869	UUUU
XLOC_003257	chr_11:879199-879964[-]	766	3.32568	-0.832987	1.82222	-2.61036	U___
XLOC_009339	chr_24:399489-400254[+]	766	-0.323255	1.29651	1.72868	-0.274099	_UU_
XLOC_007874	chr_20:452342-453108[+]	767	1.88403	4.44873	3.14539	1.69278	UUUU
XLOC_014227	chr_7:821131-821899[+]	769	0.537066	-0.311119	-1.07812	-1.12448	__DD
XLOC_009086	chr_23:55664-56433[-]	770	0.992821	-0.610151	-2.70494	-0.601959	__D_
XLOC_015616	chr_9:762119-762889[-]	771	-0.845716	-0.447644	-0.488636	-2.08662	___D
XLOC_001776	chr_1:1173723-1174494[-]	772	2.23933	1.81521	2.00559	0.627518	U_U_
XLOC_013006	chr_5:868153-868924[+]	772	0.823977	2.65815	5.78921	1.09131	_UUU
XLOC_004511	chr_14:83362-84135[-]	774	13.4199	15.7957	12.7097	18.151	_U_U
XLOC_004258	chr_14:48197-48973[+]	777	-0.850968	2.05118	3.20654	-3.37505	_UUD
XLOC_003170	chr_11:570755-571531[-]	777	-0.215925	0.212899	0.126198	1.41933	___U
XLOC_005383	chr_16:502337-503115[+]	779	0.488983	-1.06908	-0.0842627	0.258505	_D__
XLOC_010732	chr_3:49145-49924[+]	780	-0.422654	3.1538	1.62142	1.45923	_U_U
XLOC_014174	chr_7:647236-648016[+]	781	0.842547	-0.508695	0.197815	0.556391	____
XLOC_006329	chr_18:124530-125311[-]	782	1.88667	0.851624	-1.15582	-0.81895	U_D_
XLOC_011600	chr_30:247077-247859[+]	783	-0.0397766	-0.557599	-1.65426	-0.51962	__D_
XLOC_015100	chr_8:893547-894330[-]	784	0.93171	-0.608662	-2.23938	2.13504	__DU
XLOC_013262	chr_5:671206-671992[-]	787	-0.481817	2.53654	4.28524	2.0816	__UU
XLOC_010360	chr_28:231335-232121[+]	787	0.377495	0.333508	1.13701	-1.48407	___D
XLOC_014355	chr_7:276143-276930[-]	788	-0.355442	-3.41525	-4.50059	-0.984268	_DD_
XLOC_002424	chr_10:861366-862153[+]	788	0.850118	-0.865798	-0.313179	-1.24606	___D
XLOC_001350	chr_1:2191888-2192677[+]	790	-0.817258	1.96712	2.4651	4.31814	___U
XLOC_014438	chr_7:576361-577150[-]	790	1.74948	-0.717529	-0.199683	-2.23273	U__D
XLOC_004357	chr_14:400727-401516[+]	790	0.932641	0.397306	0.918103	-0.061436	____
XLOC_011711	chr_31:2334-3124[+]	791	-3.95298	2.76832	-1.43258	3.20344	DUDU
XLOC_015322	chr_9:722041-722832[+]	792	-0.75944	0.796325	-0.670913	-0.821518	____
XLOC_002518	chr_10:220945-221736[-]	792	0.79311	0.164537	0.533997	6.26342	___U
XLOC_005115	chr_15:400400-401193[-]	794	0.987265	0.400496	0.217666	0.447012	____
XLOC_008375	chr_21:73138-73932[-]	795	-3.45592	-0.387152	-3.47774	-1.05253	__D_
XLOC_007851	chr_20:381133-381927[+]	795	1.20611	0.953482	1.95162	-3.92734	U_UD
XLOC_006379	chr_18:296455-297251[-]	797	1.41968	2.90686	0.460628	3.19362	_U_U
XLOC_000283	bd_31x35:23956-24752[-]	797	0.960702	-0.819779	-17.0538	1.29244	__DU
XLOC_004763	chr_15:75237-76034[+]	798	-1.29405	0.19865	-0.550305	1.21658	D___
XLOC_003372	chr_12:329813-330610[+]	798	0.42257	-1.59879	0.10719	-0.33982	_D__
XLOC_013783	chr_6:325713-326511[-]	799	-1.283	-2.30713	-2.95118	0.823566	_DD_
XLOC_005274	chr_16:132241-133039[+]	799	-0.133596	1.7054	-0.294737	0.645279	_U__
XLOC_009075	chr_23:7782-8580[-]	799	2.28281	0.924965	2.12709	1.86674	U_UU
XLOC_005119	chr_15:406818-407618[-]	801	-3.61656	-0.510766	-2.87955	2.33497	D_DU
XLOC_001681	chr_1:811337-812137[-]	801	0.229108	0.816968	0.847211	1.38738	____
XLOC_001602	chr_1:562123-562923[-]	801	0.286514	0.798182	1.24391	1.35143	__UU
XLOC_008209	chr_21:203262-204063[+]	802	1.58295	0.381752	-0.289848	-1.34659	U__D
XLOC_010324	chr_28:100256-101058[+]	803	-0.847851	-3.71208	-15.826	1.46003	_DDU
XLOC_000583	bd_44x36:3874-4676[+]	803	1.06868	-1.00338	0.864744	0.92564	UD__
XLOC_015229	chr_9:370595-371397[+]	803	0.992342	2.58194	2.45938	1.33886	_UUU
XLOC_000620	bd_55x36:2-805[-]	804	1.15677	0.138258	-0.0144913	0.384759	U___
XLOC_005789	chr_17:285042-285846[+]	805	-14.0276	2.96744	-14.0276	1.3988	DUDU
XLOC_010308	chr_28:53492-54297[+]	806	-1.83907	1.82248	-3.48017	0.827347	DUD_
XLOC_013997	chr_7:3828-4634[+]	807	-11.6212	4.6729	6.07715	0.208092	_UU_
XLOC_011186	chr_3:249145-249952[-]	808	0.318369	-1.72131	-0.744335	0.820073	_D__
XLOC_001545	chr_1:362157-362964[-]	808	0.289804	-0.324334	-2.60057	-1.03978	__D_
XLOC_008446	chr_21:283283-284091[-]	809	0.15912	4.22226	1.88361	1.61669	_U__
XLOC_001853	chr_1:1420061-1420869[-]	809	0.640666	-1.09939	-2.54003	-0.519684	_DD_
XLOC_009938	chr_26:435139-435950[+]	812	-0.110083	-0.901902	-0.64594	2.09571	___U
XLOC_004687	chr_14:673831-674642[-]	812	-1.74215	0.962744	-13.1789	5.2432	___U
XLOC_009832	chr_26:76949-77760[+]	812	0.12124	-0.573753	-0.559934	-0.513258	____
XLOC_008374	chr_21:71353-72165[-]	813	0.797553	2.01076	0.754757	-1.29954	_U__
XLOC_001258	chr_1:1882475-1883288[+]	814	0.426054	0.399171	0.785026	2.55207	___U
XLOC_001292	chr_1:1993520-1994333[+]	814	1.22977	-1.9135	-1.9839	-4.43924	UDDD
XLOC_001466	chr_1:94563-95376[-]	814	0.976873	1.32879	2.43854	0.306998	_UU_
XLOC_005220	chr_15:747599-748413[-]	815	-0.0517441	0.999283	-1.04046	2.6358	__DU
XLOC_010119	chr_27:164677-165495[+]	819	0.200175	1.67083	1.43087	0.435587	____
XLOC_004719	chr_14:771462-772280[-]	819	1.15522	-0.71647	-0.377857	-0.0502241	U___
XLOC_004816	chr_15:242747-243567[+]	821	-1.5794	-14.1967	2.76181	-0.319945	_DU_
XLOC_009767	chr_25:317950-318770[-]	821	-12.9391	0.954151	4.35797	0.927769	__U_
XLOC_000203	bd_27x34:15724-16544[+]	821	-1.12858	1.52621	0.0543037	1.94176	___U
XLOC_009988	chr_26:173404-174224[-]	821	0.780447	1.00238	-12.1587	5.88203	___U
XLOC_012939	chr_5:610923-611744[+]	822	1.25767	1.63324	1.12275	1.20818	U__U
XLOC_002589	chr_10:465040-465861[-]	822	4.66388	3.11595	4.09506	0.800651	UUU_
XLOC_014694	chr_8:467196-468017[+]	822	1.43663	2.77836	7.62798	-0.264921	UUU_
XLOC_006185	chr_18:321569-322392[+]	824	0.562534	1.82526	0.648883	2.01015	___U
XLOC_009711	chr_25:141501-142324[-]	824	-0.0903093	-0.204333	-1.93326	0.400983	__D_
XLOC_005331	chr_16:332603-333426[+]	824	-0.329316	-2.91343	-3.56404	-0.622333	_DD_
XLOC_012955	chr_5:664837-665661[+]	825	-0.65966	-14.7252	-1.77925	2.24778	_DDU
XLOC_012754	chr_4:1303161-1303985[-]	825	0.114991	0.43621	-2.02093	-1.71085	__DD
XLOC_009635	chr_25:357477-358301[+]	825	1.30552	0.272727	2.68979	0.985001	U_U_
XLOC_011644	chr_30:83832-84657[-]	826	1.35364	5.52571	-11.3611	4.08809	_U_U
XLOC_001720	chr_1:937984-938809[-]	826	2.17221	0.558916	0.520046	3.32734	U__U
XLOC_003203	chr_11:690349-691175[-]	827	3.31796	2.96027	4.00675	0.696942	UUU_
XLOC_008425	chr_21:232022-232849[-]	828	1.32398	0.493968	-1.7193	2.69678	U_DU
XLOC_006216	chr_18:427101-427929[+]	829	13.5459	15.9604	17.1516	13.3272	UUUU
XLOC_011399	chr_3:996751-997579[-]	829	-13.4544	3.69768	-13.4544	3.22454	_U_U
XLOC_005295	chr_16:217809-218637[+]	829	-0.13138	1.53565	0.0908315	2.29522	___U
XLOC_004136	chr_13:543003-543833[-]	831	1.59596	-0.945098	-1.59675	-1.72788	U_DD
XLOC_004360	chr_14:405780-406610[+]	831	0.649596	0.239272	0.0620393	0.805386	____
XLOC_004007	chr_13:94217-95048[-]	832	0	16.8132	15.5379	12.8509	_UU_
XLOC_008429	chr_21:241920-242752[-]	833	2.45843	-0.543119	1.20435	0.492136	U___
XLOC_011645	chr_30:85318-86150[-]	833	-1.44463	3.3017	-1.25557	2.1029	_U_U
XLOC_002606	chr_10:532969-533802[-]	834	3.35165	2.71797	4.45872	2.77525	U_UU
XLOC_013893	chr_6:681644-682478[-]	835	-0.234504	2.9643	4.09317	1.00566	_UU_
XLOC_008667	chr_22:365305-366140[+]	836	0.44611	-3.46476	-16.3334	2.78403	_DDU
XLOC_006827	chr_19:494337-495172[-]	836	1.53331	0.00237373	0.498075	0.146835	U___
XLOC_006595	chr_19:330016-330852[+]	837	0.981175	-1.39884	-0.433363	3.30563	___U
XLOC_008994	chr_23:255159-255996[+]	838	1.97738	1.93566	2.26118	1.14686	UUUU
XLOC_008240	chr_21:319675-320512[+]	838	0.246075	-1.15582	-1.4157	-0.553189	_DD_
XLOC_000449	bd_32x35:148270-149108[-]	839	0.00754247	-1.91608	-3.66839	0.551113	_DD_
XLOC_002934	chr_11:646657-647495[+]	839	3.07153	0.269953	-0.229098	2.1055	U__U
XLOC_007235	chr_2:1145509-1146347[+]	839	0.664186	0.56057	1.76604	1.33212	__UU
XLOC_003414	chr_12:463202-464040[+]	839	1.76334	0.0552097	-0.999951	-2.46751	U__D
XLOC_010431	chr_28:49625-50465[-]	841	0.880474	2.56581	-0.0753609	1.15796	_U__
XLOC_007739	chr_2:1452273-1453115[-]	843	1.41715	0.462372	-1.51058	1.05134	U_D_
XLOC_009031	chr_23:356241-357085[+]	845	0.0833951	0.619952	0.588174	3.71012	___U
XLOC_004077	chr_13:343749-344593[-]	845	0.611202	-1.77883	-2.15749	-0.930939	_DD_
XLOC_008881	chr_22:484416-485260[-]	845	1.21869	-1.04421	-0.21165	0.716756	UD__
XLOC_009883	chr_26:227520-228366[+]	847	1.16992	-0.613327	-0.117529	-1.66713	U__D
XLOC_008373	chr_21:67542-68389[-]	848	0.612837	-3.98384	-2.72058	-0.964318	_DD_
XLOC_006422	chr_18:463812-464659[-]	848	2.17304	-0.10737	0.514075	-1.38638	U__D
XLOC_005110	chr_15:383462-384310[-]	849	4.72074	-14.158	-14.158	-0.826738	UDD_
XLOC_006113	chr_18:58436-59287[+]	852	-0.367822	3.93939	-12.7504	-1.48877	_U__
XLOC_010918	chr_3:698637-699488[+]	852	1.6331	1.66998	-12.2883	4.72883	___U
XLOC_012093	chr_4:429892-430743[+]	852	3.36663	-0.225723	-13.7606	-0.593209	U_D_
XLOC_008951	chr_23:130825-131676[+]	852	-2.33522	-1.85153	-6.23108	-0.901725	D_D_
XLOC_007303	chr_2:1352322-1353174[+]	853	-2.35262	1.97347	-13.4469	3.3571	__DU
XLOC_001801	chr_1:1252386-1253238[-]	853	2.15296	-2.32856	-2.40293	-0.240504	UDD_
XLOC_000247	bd_31x35:64312-65164[+]	853	-2.03824	1.15633	-0.182732	2.03597	D__U
XLOC_002471	chr_10:60470-61323[-]	854	0.0148095	-2.22335	-1.93648	-1.81177	_DDD
XLOC_003196	chr_11:668848-669702[-]	855	1.90826	2.53718	0.346168	1.17881	UU_U
XLOC_012676	chr_4:1054195-1055049[-]	855	0.342188	-0.0388059	-0.677652	-0.442471	____
XLOC_009706	chr_25:123351-124206[-]	856	0.854699	5.09664	-11.821	2.21656	_U__
XLOC_003681	chr_12:675490-676346[-]	857	-3.31272	-0.0428668	-14.5717	2.21712	D_DU
XLOC_011875	chr_32:17160-18016[-]	857	1.3154	1.85967	4.02366	-2.25516	UUUD
XLOC_012208	chr_4:802756-803613[+]	858	-1.25768	-0.887481	-0.521401	-0.0502939	D___
XLOC_009854	chr_26:140307-141164[+]	858	0.893221	-2.44752	-1.67427	-0.319237	_DD_
XLOC_013182	chr_5:390836-391694[-]	859	1.23304	-0.63892	-0.835212	-5.56097	U__D
XLOC_008901	chr_22:546030-546889[-]	860	0.632214	-0.156936	-0.292349	0.0282872	____
XLOC_004909	chr_15:534396-535255[+]	860	0.742443	0.0360344	0.934688	-1.4274	___D
XLOC_004879	chr_15:449441-450301[+]	861	-16.9306	-0.312951	-16.9306	2.69284	D_DU
XLOC_005768	chr_17:211793-212655[+]	863	-3.2687	1.71402	-1.81556	0.989727	DUD_
XLOC_014330	chr_7:180229-181092[-]	864	1.61457	0.512626	0.56571	2.03358	U__U
XLOC_006190	chr_18:333486-334350[+]	865	-0.692608	-0.750306	-2.15669	-2.24262	__DD
XLOC_000612	bd_52x36:67-932[+]	866	0.87327	0.346127	0.911347	-1.91618	___D
XLOC_002969	chr_11:759004-759870[+]	867	0.512276	1.95897	-0.874678	1.04909	____
XLOC_013592	chr_6:737379-738246[+]	868	-2.74729	3.31914	0.240436	2.3852	DU_U
XLOC_015002	chr_8:553879-554746[-]	868	0.664736	1.88391	1.24667	0.995026	_U__
XLOC_012362	chr_4:1326565-1327433[+]	869	-0.513562	3.09598	-0.722631	0.391514	_U__
XLOC_003785	chr_13:183132-184002[+]	871	0.0852608	2.05972	-1.08843	3.28846	___U
XLOC_007939	chr_20:678482-679352[+]	871	0.451374	2.91048	0.542717	0.965728	_U__
XLOC_010831	chr_3:387923-388794[+]	872	2.5149	1.94942	1.62171	-0.79394	UU__
XLOC_002822	chr_11:297748-298621[+]	874	0.977317	1.88527	1.35668	-0.343953	_UU_
XLOC_008874	chr_22:465218-466092[-]	875	1.64257	-0.119414	0.162326	-0.237693	U___
XLOC_000134	bd_21x34:2238-3112[+]	875	-0.182373	-1.90594	-0.173691	0.477363	_D__
XLOC_013177	chr_5:367131-368008[-]	878	1.12495	-0.94333	-1.35134	-6.23642	U_DD
XLOC_008595	chr_22:98840-99717[+]	878	0.858855	-1.157	-0.766965	-1.85852	_D_D
XLOC_004364	chr_14:412668-413546[+]	879	0.0351673	-0.444571	-0.263712	0.345992	____
XLOC_014559	chr_7:1011101-1011980[-]	880	-2.81241	-1.92817	-15.5474	2.12543	DDDU
XLOC_000983	chr_1:917678-918557[+]	880	-1.24785	2.43654	-1.80197	1.50003	_UDU
XLOC_004869	chr_15:413761-414640[+]	880	1.58705	0.571375	-0.534579	1.52703	U__U
XLOC_007101	chr_2:706097-706977[+]	881	0.855357	0.149802	0.607065	-1.48732	___D
XLOC_014232	chr_7:835212-836094[+]	883	0.743273	1.59429	-0.226291	2.78684	___U
XLOC_001401	chr_1:2399058-2399942[+]	885	-0.521798	0.248681	-1.68414	-0.952186	__D_
XLOC_014924	chr_8:267857-268742[-]	886	3.76434	0.186877	0.119991	-0.827343	U___
XLOC_002523	chr_10:231973-232858[-]	886	-0.334265	1.75816	2.31969	0.806152	__U_
XLOC_004140	chr_13:552531-553417[-]	887	2.04646	0.888673	-2.97356	2.71613	U_DU
XLOC_000278	bd_31x35:7835-8722[-]	888	-0.631301	0.360727	-0.358262	1.21759	___U
XLOC_012474	chr_4:338261-339148[-]	888	0.801263	0.227957	0.0989445	0.550933	____
XLOC_014909	chr_8:227095-227982[-]	888	-0.15092	0.715018	0.601529	0.556941	____
XLOC_000217	bd_28x34:94-981[-]	888	1.53234	1.04435	0.975473	0.226206	U___
XLOC_008250	chr_21:340476-341365[+]	890	-1.75925	-2.12437	-3.06713	-1.80783	DDDD
XLOC_012531	chr_4:535904-536794[-]	891	3.39701	-2.17089	-14.0854	0.0368153	UDD_
XLOC_015350	chr_9:796764-797656[+]	893	-0.257133	1.30058	1.10481	0.693477	____
XLOC_012153	chr_4:642175-643068[+]	894	1.67695	5.93515	3.20895	4.75494	_U_U
XLOC_005008	chr_15:31564-32459[-]	896	0.606034	0.302004	-0.0506662	0.625155	____
XLOC_007916	chr_20:617069-617966[+]	898	-0.0688353	0.590528	-0.539035	0.642741	____
XLOC_007831	chr_20:306762-307659[+]	898	0.578941	0.130533	0.935996	2.74515	___U
XLOC_008789	chr_22:231785-232683[-]	899	0.190582	1.35192	0.0375385	1.53607	_U_U
XLOC_006880	chr_19:643691-644590[-]	900	-0.282072	0.0872791	0.0451143	1.08173	___U
XLOC_003965	chr_13:786360-787259[+]	900	1.96221	0.0415872	0.39816	-0.476445	U___
XLOC_011239	chr_3:430516-431417[-]	902	0.500362	0.888936	-0.850076	-0.379176	____
XLOC_011784	chr_31:56698-57600[-]	903	-0.140645	1.88316	0.805931	3.14971	___U
XLOC_010686	chr_29:218841-219744[-]	904	1.19161	3.61824	0.901477	1.5925	_U_U
XLOC_014185	chr_7:671202-672105[+]	904	-0.348466	4.03195	1.23829	2.07565	_U_U
XLOC_006070	chr_17:603112-604017[-]	906	-0.404195	1.79932	1.34389	2.85531	___U
XLOC_007743	chr_2:1462932-1463838[-]	907	2.70108	-1.33388	-2.38202	0.454776	UDD_
XLOC_010487	chr_28:233567-234476[-]	910	1.37159	-0.76557	-0.660635	-0.526627	U___
XLOC_001152	chr_1:1492174-1493083[+]	910	-1.96831	0.207338	-1.10298	-0.512031	D_D_
XLOC_011896	chr_32:67042-67952[-]	911	1.77066	5.50176	3.21043	4.90522	_U_U
XLOC_013167	chr_5:338233-339146[-]	914	1.52588	0.0878134	-0.436678	1.03725	U__U
XLOC_008437	chr_21:266970-267885[-]	916	0.226165	0.386318	-1.64746	3.28942	___U
XLOC_014984	chr_8:488033-488948[-]	916	0.526472	-12.9506	-0.0661789	4.19134	___U
XLOC_006199	chr_18:363345-364260[+]	916	-3.34202	3.09576	-0.0802168	0.893319	DU__
XLOC_006394	chr_18:345388-346304[-]	917	-13.7836	-0.4181	-13.7836	2.96797	D_DU
XLOC_008424	chr_21:230936-231852[-]	917	2.2974	0.513225	0.421048	3.02268	U__U
XLOC_000570	bd_41x36:4669-5586[-]	918	0.147883	1.37012	3.62775	0.264779	_UU_
XLOC_009244	chr_24:43520-44438[+]	919	1.05822	-3.56191	0.608335	0.676201	UD__
XLOC_008326	chr_21:579483-580401[+]	919	0.781725	-0.467954	-1.29002	-0.306994	__D_
XLOC_002704	chr_10:852696-853615[-]	920	-1.11022	1.34731	-2.91128	1.6441	__DU
XLOC_009416	chr_24:139955-140875[-]	921	1.59725	-0.820599	-0.435806	0.43163	U___
XLOC_006662	chr_19:566007-566929[+]	923	-0.406706	-0.767024	-0.72087	0.485586	____
XLOC_001974	chr_1:1834285-1835207[-]	923	1.18938	1.68415	1.81391	0.673279	UUU_
XLOC_008674	chr_22:383214-384137[+]	924	2.70941	-2.60386	-14.6562	-0.55503	UDD_
XLOC_009391	chr_24:74102-75025[-]	924	0.305705	1.4809	2.78922	-16.0511	__UD
XLOC_000574	bd_42x36:681-1604[-]	924	1.51478	-0.77482	0.667894	-1.02576	U__D
XLOC_011647	chr_30:93908-94832[-]	925	-3.24995	-1.33116	-0.414623	4.62828	DD_U
XLOC_015235	chr_9:397083-398008[+]	926	3.26511	-0.491481	-0.240969	0.432654	U___
XLOC_009198	chr_23:385344-386271[-]	928	-12.5568	3.95358	4.60296	1.39562	_UU_
XLOC_008504	chr_21:471393-472320[-]	928	-4.25267	-1.27503	-0.889425	-0.645638	DD__
XLOC_004625	chr_14:486307-487234[-]	928	0.021208	-2.38217	-2.51629	-1.73878	_DDD
XLOC_000550	bd_38x36:7528-8455[-]	928	1.59104	-1.62415	-1.33408	-0.617695	UDD_
XLOC_000565	bd_40x36:3902-4829[+]	928	1.14242	-2.08257	-1.67282	-1.33042	UDDD
XLOC_010860	chr_3:487017-487945[+]	929	1.51491	-2.24127	-3.79247	-0.686898	UDD_
XLOC_008205	chr_21:198920-199849[+]	930	-2.22741	4.46539	-1.47627	2.94559	_U_U
XLOC_006941	chr_2:183883-184814[+]	932	-0.360101	1.64074	-0.122478	0.183969	_U__
XLOC_011812	chr_31:166084-167016[-]	933	-2.07618	-0.294757	-1.63048	-0.884603	D_D_
XLOC_014285	chr_7:13340-14273[-]	934	-0.201475	-1.69141	-2.30933	0.283808	_DD_
XLOC_003588	chr_12:257822-258756[-]	935	0.73939	3.79831	-0.787771	1.91481	_U_U
XLOC_006293	chr_18:696506-697442[+]	937	-1.10088	-2.53614	-3.60049	1.33438	DDDU
XLOC_011067	chr_3:1254849-1255786[+]	938	0.654567	-0.185257	0.278154	-0.303028	____
XLOC_007386	chr_2:142480-143418[-]	939	-14.106	3.73057	0.19379	2.4843	_U_U
XLOC_000756	chr_1:163780-164719[+]	940	0.856181	-1.60286	-2.01845	-0.183009	_DD_
XLOC_013888	chr_6:669442-670384[-]	943	4.87576	-11.6443	3.87454	5.34043	U__U
XLOC_005002	chr_15:5343-6288[-]	946	1.07057	-4.67526	-2.75537	0.202342	UDD_
XLOC_006800	chr_19:429555-430501[-]	947	1.21139	0.488655	1.15154	0.118858	U_U_
XLOC_003559	chr_12:154035-154982[-]	948	0.882008	1.97163	2.15199	5.84098	___U
XLOC_007365	chr_2:73642-74589[-]	948	-0.0717228	1.57131	0.563768	0.0753147	_U__
XLOC_007024	chr_2:437737-438686[+]	950	-1.27169	0.548327	-0.736053	0.063115	D___
XLOC_010388	chr_28:311888-312839[+]	952	0.296628	-2.66188	-16.5966	1.33385	_DDU
XLOC_014148	chr_7:542865-543817[+]	953	-0.645253	-1.24098	0.22046	1.95041	_D_U
XLOC_009143	chr_23:223486-224438[-]	953	-0.0638148	0.0551389	0.504458	0.23874	____
XLOC_002004	chr_1:1948410-1949364[-]	955	0.80354	0.509692	0.999939	-0.550118	____
XLOC_001379	chr_1:2311710-2312665[+]	956	-0.0769883	0.711391	0.366964	0.6018	____
XLOC_001494	chr_1:175196-176155[-]	960	-16.6615	-1.76748	-2.25517	2.44678	DDDU
XLOC_012595	chr_4:772924-773884[-]	961	1.17252	-15.8382	-2.28415	-0.631726	UDD_
XLOC_008356	chr_21:27856-28816[-]	961	0.838866	2.43022	1.18476	-0.237538	____
XLOC_000594	bd_47x36:15-975[-]	961	0.440191	0.228006	-0.361274	-0.0768078	____
XLOC_002085	chr_1:2241628-2242589[-]	962	1.33404	1.17408	1.87994	0.319704	U_U_
XLOC_000783	chr_1:245964-246927[+]	964	12.05	16.9219	14.2284	13.9731	_UUU
XLOC_012661	chr_4:999526-1000489[-]	964	-2.16744	2.32004	0.89424	2.56258	___U
XLOC_005398	chr_16:555333-556297[+]	965	1.24477	0.81155	1.15507	-0.444363	U_U_
XLOC_006672	chr_19:605647-606612[+]	966	1.01659	0.0576079	1.17484	-0.357211	U_U_
XLOC_015548	chr_9:536467-537433[-]	967	1.31069	0.196117	0.649073	1.54107	U__U
XLOC_007361	chr_2:63128-64096[-]	969	-3.09889	-16.3271	-16.3271	1.52832	DDD_
XLOC_000328	bd_32x35:26126-27095[+]	970	0.516341	-0.657961	-2.31563	2.83174	__DU
XLOC_002396	chr_10:757297-758267[+]	971	0.388592	0.249693	0.563577	0.206367	____
XLOC_000947	chr_1:806844-807819[+]	976	1.42674	-0.0754993	1.16738	3.20829	U__U
XLOC_006721	chr_19:128513-129488[-]	976	0.110395	2.04264	2.55431	2.48113	_UUU
XLOC_008300	chr_21:497349-498325[+]	977	-2.06426	-2.1328	-2.16972	-2.02507	DDDD
XLOC_005322	chr_16:299611-300588[+]	978	2.37651	-15.871	0.406727	-15.871	UD_D
XLOC_015502	chr_9:352430-353408[-]	979	1.29389	-15.6293	-15.6293	-1.21562	UDDD
XLOC_013365	chr_5:1029947-1030926[-]	980	-0.215272	3.02799	3.40966	0.412715	_UU_
XLOC_009976	chr_26:135276-136255[-]	980	-3.48031	2.38336	-2.7941	2.08612	DUDU
XLOC_001155	chr_1:1499289-1500268[+]	980	-1.49552	-0.321986	-2.13482	-1.53051	D_DD
XLOC_008355	chr_21:26409-27389[-]	981	1.09096	0.674154	1.18717	0.150414	U___
XLOC_012172	chr_4:701151-702132[+]	982	1.37476	-1.45581	-4.10394	-15.7997	UDDD
XLOC_012282	chr_4:1070729-1071710[+]	982	1.45103	-2.30743	-1.60969	0.202458	UDD_
XLOC_001488	chr_1:160462-161446[-]	985	-2.34233	-1.49777	-14.3816	3.73267	DDDU
XLOC_001015	chr_1:1034612-1035596[+]	985	-10.7913	4.14336	8.45077	2.13489	_UU_
XLOC_003841	chr_13:374022-375008[+]	987	-3.21239	3.22838	-0.223724	1.17235	DU_U
XLOC_008186	chr_21:129033-130020[+]	988	#VALUE!	-0.0534885	-0.373871	-0.754231	#VALUE!
XLOC_006758	chr_19:263843-264834[-]	992	-2.40274	-0.887407	-2.76244	2.86931	D_DU
XLOC_001627	chr_1:639687-640679[-]	993	-0.367447	1.57114	2.43327	1.77878	__UU
XLOC_007274	chr_2:1272355-1273348[+]	994	#VALUE!	#VALUE!	#VALUE!	#VALUE!	#VALUE!
XLOC_001239	chr_1:1793688-1794681[+]	994	3.68171	-0.336058	-4.06817	0.405735	U_D_
XLOC_009238	chr_24:14205-15203[+]	999	2.35081	-0.894197	-1.24304	-14.9021	U_DD
XLOC_001701	chr_1:871083-872081[-]	999	2.44922	-2.27885	-15.3527	-2.61416	UDDD
XLOC_014055	chr_7:191360-192358[+]	999	-0.853065	-0.865722	-0.472239	-1.02299	___D
XLOC_012701	chr_4:1131654-1132652[-]	999	0.135709	-0.0696784	0.248181	0.8659	____
XLOC_012542	chr_4:589698-590697[-]	1000	4.20083	-12.6671	-12.6671	0.587357	U___
XLOC_004883	chr_15:465763-466762[+]	1000	-1.03609	0.4183	-1.01848	2.82417	__DU
XLOC_007954	chr_20:57111-58111[-]	1001	0	17.4046	0	16.0549	_U_U
XLOC_003471	chr_12:713450-714450[+]	1001	1.38121	-1.15994	-2.21883	0.958505	UDD_
XLOC_006559	chr_19:196741-197741[+]	1001	6.45727	1.56425	2.25792	0.745996	U___
XLOC_013803	chr_6:397538-398539[-]	1002	0.389049	2.87523	1.80151	0.735706	_UU_
XLOC_014479	chr_7:729697-730700[-]	1004	1.53443	0.362155	-1.53155	6.85267	U__U
XLOC_006740	chr_19:204289-205293[-]	1005	2.2375	3.87869	4.92214	2.81212	UUUU
XLOC_002139	chr_1:2434883-2435887[-]	1005	-14.2961	2.72785	-0.998566	1.88757	DU_U
XLOC_004757	chr_15:59157-60161[+]	1005	0.139253	1.73133	0.3549	3.20492	___U
XLOC_002111	chr_1:2333674-2334678[-]	1005	-0.518915	-0.444376	-0.745819	3.18655	___U
XLOC_000364	bd_32x35:134466-135470[+]	1005	-0.746282	0.139557	0.395322	-1.06746	___D
XLOC_003189	chr_11:641028-642033[-]	1006	-11.4726	5.22938	-0.0770921	6.03783	_U_U
XLOC_003316	chr_12:163349-164354[+]	1006	0.323356	2.81469	2.90881	2.17042	_UUU
XLOC_008252	chr_21:344515-345521[+]	1007	0.916615	-0.82086	-0.876762	1.66982	___U
XLOC_010111	chr_27:141098-142105[+]	1008	1.66073	-5.913	-5.99754	-1.28045	UDDD
XLOC_003336	chr_12:218597-219605[+]	1009	-1.47089	3.77498	-13.4432	3.08749	_U_U
XLOC_001854	chr_1:1420939-1421947[-]	1009	0.21809	-0.511791	-1.46268	-1.33763	__DD
XLOC_008661	chr_22:354453-355462[+]	1010	-0.840929	-17.1476	-17.1476	2.47663	_DDU
XLOC_009722	chr_25:199449-200460[-]	1012	3.07559	1.1975	1.4795	-1.53359	U___
XLOC_005077	chr_15:275837-276848[-]	1012	-1.55598	0.63122	0.209462	0.958867	____
XLOC_003304	chr_12:137435-138447[+]	1013	0.886513	1.86185	-0.258237	2.97981	___U
XLOC_015422	chr_9:65744-66756[-]	1013	-0.679879	3.51625	0.179885	0.598121	_U__
XLOC_014341	chr_7:209170-210182[-]	1013	-0.276565	0.916254	-0.759602	0.638396	____
XLOC_005639	chr_16:560167-561179[-]	1013	0.156882	-1.6271	-1.59822	1.09899	_DDU
XLOC_005582	chr_16:395710-396723[-]	1014	4.84168	3.70653	5.59668	-3.91564	UUUD
XLOC_007415	chr_2:248954-249968[-]	1015	1.32176	-3.26972	-4.19789	-2.96586	UDDD
XLOC_001106	chr_1:1380021-1381036[+]	1016	12.0907	18.029	17.6927	14.4463	_UUU
XLOC_002574	chr_10:415043-416058[-]	1016	0.704193	2.22955	3.2812	-0.554864	_UU_
XLOC_006748	chr_19:231559-232576[-]	1018	-0.793564	-2.01829	-2.45713	-0.287563	_DD_
XLOC_004030	chr_13:186399-187416[-]	1018	2.13136	1.45243	0.760878	0.832898	U___
XLOC_012819	chr_5:175990-177008[+]	1019	0.769732	2.15475	-0.104799	2.58638	_U_U
XLOC_009649	chr_25:409567-410587[+]	1021	0.0628613	-1.54352	-3.43947	-0.433545	_DD_
XLOC_008851	chr_22:392213-393233[-]	1021	0.962486	3.01568	3.19946	1.50657	_UUU
XLOC_010567	chr_29:102179-103199[+]	1021	-14.4531	3.40868	-1.38043	4.43361	DU_U
XLOC_004409	chr_14:572228-573250[+]	1023	2.63321	1.61665	1.00081	-1.34382	UU_D
XLOC_009091	chr_23:66094-67116[-]	1023	1.06256	-2.14924	-1.07235	-2.03448	UDDD
XLOC_003934	chr_13:654947-655970[+]	1024	1.08357	-1.71979	-0.152262	0.196679	UD__
XLOC_008092	chr_20:520190-521213[-]	1024	2.17111	0.791407	0.995444	-2.09818	U__D
XLOC_006960	chr_2:242682-243705[+]	1024	-0.153613	6.2693	5.11594	3.47963	_UUU
XLOC_008944	chr_23:103955-104979[+]	1025	1.85043	-0.213097	-3.72227	-1.5182	U_DD
XLOC_001719	chr_1:936805-937830[-]	1026	1.47409	-2.28771	-2.29704	-2.04636	UDDD
XLOC_005714	chr_17:46269-47295[+]	1027	3.93988	5.22664	2.57898	6.1026	UU_U
XLOC_011454	chr_3:1208267-1209293[-]	1027	-0.192642	0.852172	1.59865	0.227707	__U_
XLOC_011261	chr_3:501186-502213[-]	1028	-16.3108	1.00208	-16.3108	0.461134	D_D_
XLOC_012604	chr_4:807624-808651[-]	1028	-10.8376	6.49058	8.64798	6.19794	_UUU
XLOC_001255	chr_1:1873518-1874547[+]	1030	-0.696924	0.080033	-1.90596	0.0776392	__D_
XLOC_014234	chr_7:840524-841553[+]	1030	-1.21384	-1.54195	-3.75839	0.282887	DDD_
XLOC_009136	chr_23:211266-212296[-]	1031	-0.913302	0.899565	-1.66508	1.65791	__DU
XLOC_014723	chr_8:593378-594408[+]	1031	2.72573	-2.24878	-2.32153	-1.83612	UDDD
XLOC_007167	chr_2:907226-908257[+]	1032	1.98232	-1.12554	-0.93445	0.368989	UD__
XLOC_004628	chr_14:493902-494933[-]	1032	0.798395	1.77301	3.21308	2.2791	__UU
XLOC_008157	chr_21:40811-41842[+]	1032	0.379205	-0.231551	-0.71591	0.156752	____
XLOC_008249	chr_21:338867-339898[+]	1032	1.56413	0.810453	0.6387	-0.24163	U___
XLOC_005528	chr_16:201853-202885[-]	1033	1.55067	0.135151	0.0452887	-1.24331	U__D
XLOC_005224	chr_15:758097-759130[-]	1034	1.46212	2.17609	1.04731	-0.607753	UU__
XLOC_011620	chr_30:311436-312470[+]	1035	0.476916	-0.35974	0.981699	-0.114846	____
XLOC_008090	chr_20:517540-518575[-]	1036	0.563718	-16.2763	-2.58441	-0.5403	_DD_
XLOC_003995	chr_13:8693-9728[-]	1036	-2.95344	-1.64085	-15.328	2.72497	DDDU
XLOC_010217	chr_27:129303-130339[-]	1037	-0.395174	1.71879	2.5267	0.470252	_UU_
XLOC_000223	bd_28x34:17103-18142[-]	1040	0.526606	-0.355529	-0.494557	-0.765373	____
XLOC_007753	chr_20:24880-25920[+]	1041	0.357788	-0.411866	0.285097	0.695072	____
XLOC_012184	chr_4:731237-732279[+]	1043	1.48472	1.40967	-0.305223	-1.47463	U__D
XLOC_011584	chr_30:200031-201073[+]	1043	0.144193	0.570301	-0.823676	-1.60655	___D
XLOC_002474	chr_10:76683-77729[-]	1047	1.34926	1.50442	1.59651	0.534853	U___
XLOC_006522	chr_19:81897-82943[+]	1047	1.06224	-0.260562	-1.72669	-0.658086	U_D_
XLOC_002729	chr_10:922123-923169[-]	1047	1.02721	3.43112	4.23332	-0.575716	UUU_
XLOC_012054	chr_4:287431-288478[+]	1048	11.7987	17.2347	12.3238	10.5641	_U__
XLOC_000400	bd_32x35:269201-270248[+]	1048	-1.56091	0.412745	-0.922523	0.0886957	D___
XLOC_001989	chr_1:1891185-1892237[-]	1053	-0.369494	-2.01091	-2.86997	-0.546587	_DD_
XLOC_009638	chr_25:368411-369463[+]	1053	0.726118	-0.131863	-3.32717	3.08324	__DU
XLOC_002122	chr_1:2387304-2388357[-]	1054	1.81227	1.48012	2.70726	-0.960699	U_U_
XLOC_003729	chr_12:855597-856650[-]	1054	1.96616	-0.307528	0.064656	-0.741333	U___
XLOC_007807	chr_20:219989-221043[+]	1055	0	17.0821	16.8884	11.4034	_UU_
XLOC_003570	chr_12:197732-198786[-]	1055	-0.899376	1.08	-0.811027	1.39543	___U
XLOC_001102	chr_1:1370453-1371507[+]	1055	1.61269	-1.36238	-1.12112	0.839075	UDD_
XLOC_004300	chr_14:197009-198064[+]	1056	2.5614	-0.532191	-2.24353	1.20717	U_DU
XLOC_007918	chr_20:619492-620547[+]	1056	5.32062	-1.468	-0.527516	-0.50029	UD__
XLOC_005341	chr_16:379118-380174[+]	1057	1.19193	-0.746933	-0.145302	0.0484208	U___
XLOC_014395	chr_7:415594-416651[-]	1058	-0.165871	2.7638	2.48776	3.0724	_UUU
XLOC_005248	chr_16:54520-55577[+]	1058	1.79184	2.19987	5.61976	0.939645	UUU_
XLOC_002593	chr_10:483424-484482[-]	1059	1.72095	-3.09746	0.15069	1.26939	UD_U
XLOC_009634	chr_25:355856-356914[+]	1059	-3.33084	2.13794	-1.66759	0.642137	DUD_
XLOC_007136	chr_2:809112-810171[+]	1060	-0.219229	-0.000118146	0.00743443	-0.672972	____
XLOC_009123	chr_23:178943-180002[-]	1060	2.97003	-0.904811	-2.72454	-0.931319	U_D_
XLOC_006170	chr_18:258139-259198[+]	1060	-0.242965	0.819884	-1.09057	0.203153	__D_
XLOC_013645	chr_6:875545-876605[+]	1061	0.127132	2.66023	1.8058	2.37677	_UUU
XLOC_007416	chr_2:251492-252553[-]	1062	0.187904	0.724014	0.172296	-0.631988	____
XLOC_006026	chr_17:430511-431572[-]	1062	-2.70572	-0.0477642	-3.53229	2.9093	D_DU
XLOC_014005	chr_7:38407-39470[+]	1064	3.77818	0.980778	3.74279	-2.08805	U_U_
XLOC_005812	chr_17:367154-368218[+]	1065	1.33999	0.520496	0.384781	-0.564001	U___
XLOC_006258	chr_18:579321-580386[+]	1066	10.9215	14.3252	12.7026	17.4203	_U_U
XLOC_015492	chr_9:309424-310490[-]	1067	-0.232821	-0.11549	0.364052	-2.05574	___D
XLOC_013111	chr_5:145582-146651[-]	1070	0	16.7535	0	0	_U__
XLOC_009665	chr_25:469437-470508[+]	1072	1.95102	-0.549632	-0.958017	1.25942	U__U
XLOC_008211	chr_21:208925-209998[+]	1074	-1.15933	2.21212	0.492225	0.536016	DU__
XLOC_013329	chr_5:904056-905130[-]	1075	-1.5508	1.33531	0.578008	1.38634	D__U
XLOC_010391	chr_28:323051-324126[+]	1076	0.807532	0.388868	1.56081	-0.878831	__U_
XLOC_009424	chr_24:156218-157294[-]	1077	2.6319	2.66825	6.68616	-1.9869	UUU_
XLOC_005654	chr_16:617518-618595[-]	1078	-0.443142	1.23871	0.0875759	0.787565	____
XLOC_012349	chr_4:1289818-1290896[+]	1079	1.31709	3.67016	1.65587	2.93642	____
XLOC_004440	chr_14:691018-692097[+]	1080	0.611432	1.62574	-1.46435	3.58335	___U
XLOC_008455	chr_21:306989-308069[-]	1081	-0.064876	0.391575	-0.46242	-1.65552	___D
XLOC_002466	chr_10:36005-37086[-]	1082	0.401301	1.35091	1.61375	-0.73555	_UU_
XLOC_014632	chr_8:265664-266747[+]	1084	-2.38634	1.07035	-1.32539	0.909059	D_D_
XLOC_002232	chr_10:202330-203413[+]	1084	0.357333	-0.710839	-1.70142	-0.433333	__D_
XLOC_015018	chr_8:618478-619562[-]	1085	3.97216	-0.0100036	-0.663662	1.53418	U__U
XLOC_002996	chr_11:854416-855500[+]	1085	3.03157	1.88001	2.81158	-0.698302	UUU_
XLOC_011753	chr_31:172725-173809[+]	1085	0.59767	3.13011	4.19736	0.271677	_UU_
XLOC_014349	chr_7:242357-243442[-]	1086	0.252569	0.119936	-0.220326	-0.532768	____
XLOC_006454	chr_18:547608-548694[-]	1087	1.33104	5.47177	6.09615	-1.46965	UUUD
XLOC_004103	chr_13:442195-443283[-]	1089	2.5744	1.39437	-0.624307	3.5793	U__U
XLOC_010359	chr_28:229297-230385[+]	1089	0.948329	-3.18856	-2.00785	-0.139825	_DD_
XLOC_003638	chr_12:434710-435800[-]	1091	-0.202238	-1.16521	-1.57943	-0.0210879	_DD_
XLOC_015296	chr_9:641127-642219[+]	1093	0.347965	-0.193344	-3.85247	3.53493	__DU
XLOC_012771	chr_4:1357718-1358810[-]	1093	-0.271673	-2.67644	-2.08784	-4.00397	_DDD
XLOC_012456	chr_4:283486-284578[-]	1093	-0.327955	9.37716	9.62293	-0.416898	_UU_
XLOC_001223	chr_1:1738168-1739264[+]	1097	0	17.8662	18.3089	12.6072	_UU_
XLOC_011146	chr_3:74614-75710[-]	1097	-2.19048	3.99976	-0.726833	0.95556	_U__
XLOC_002470	chr_10:57778-58874[-]	1097	-0.0501794	0.972948	0.0451878	1.9452	___U
XLOC_005428	chr_16:632066-633165[+]	1100	0.307357	1.23756	0.976574	-0.37487	____
XLOC_014249	chr_7:901857-902956[+]	1100	0.481927	-1.22667	0.328091	-0.586293	_D__
XLOC_003833	chr_13:354657-355758[+]	1102	2.19451	2.41724	2.25652	-0.0620281	UUU_
XLOC_013248	chr_5:628597-629698[-]	1102	1.12248	0.411708	1.59822	0.617832	U___
XLOC_015279	chr_9:559779-560881[+]	1103	0.923444	0.130675	-13.3461	4.43014	__DU
XLOC_004368	chr_14:423340-424445[+]	1106	0.347704	-0.572102	0.317983	0.562271	____
XLOC_014150	chr_7:548461-549566[+]	1106	1.10905	2.48566	-0.373343	2.89744	___U
XLOC_008331	chr_21:592999-594106[+]	1108	-11.1917	5.47121	0.895611	4.44859	_U_U
XLOC_003342	chr_12:237822-238929[+]	1108	2.21687	-3.64273	-0.852541	-2.83544	UD_D
XLOC_015438	chr_9:114611-115719[-]	1109	0.64831	0.627296	-0.0709322	-0.684556	____
XLOC_007811	chr_20:229085-230196[+]	1112	-0.374698	0.949189	0.482572	-1.50483	___D
XLOC_000207	bd_27x34:10900-12012[-]	1113	1.18588	-1.62516	-1.80511	0.779386	UDD_
XLOC_000345	bd_32x35:64436-65549[+]	1114	10.7933	17.0906	13.9245	13.1719	_UUU
XLOC_005487	chr_16:69603-70716[-]	1114	2.64336	1.32217	0.249451	-1.64357	U___
XLOC_015000	chr_8:552132-553249[-]	1118	0.69171	2.56182	0.929077	2.13663	_U_U
XLOC_012394	chr_4:84885-86004[-]	1120	1.48653	0.356668	0.458354	1.00603	U__U
XLOC_004188	chr_13:710919-712038[-]	1120	1.6749	1.29854	3.20983	-4.04931	U_UD
XLOC_001051	chr_1:1177939-1179059[+]	1121	2.59996	-14.6748	-14.6748	-2.41569	UDDD
XLOC_007329	chr_2:1438583-1439703[+]	1121	-15.4027	1.66735	0.362036	3.35197	___U
XLOC_011349	chr_3:808996-810118[-]	1123	3.52121	-2.04747	-0.114587	1.09694	UD__
XLOC_011578	chr_30:180778-181900[+]	1123	1.47687	-0.890425	-1.97707	-16.974	U_DD
XLOC_013041	chr_5:965741-966863[+]	1123	0.829447	0.805835	-0.355017	1.30913	___U
XLOC_000811	chr_1:333544-334667[+]	1124	-0.838466	1.58372	-2.04959	3.5184	__DU
XLOC_013934	chr_6:810050-811173[-]	1124	0.0934293	0.63939	-0.697817	0.83158	____
XLOC_002504	chr_10:181763-182886[-]	1124	-0.677011	-0.701419	0.745557	-0.104345	____
XLOC_010766	chr_3:181123-182246[+]	1124	1.59103	1.75707	1.59794	-0.959128	UUU_
XLOC_014709	chr_8:536739-537863[+]	1125	-2.53547	-1.33938	-15.3939	1.95344	DDDU
XLOC_004419	chr_14:616448-617572[+]	1125	-1.57951	2.92203	3.23783	2.38964	_UUU
XLOC_006649	chr_19:524375-525499[+]	1125	1.634	-0.616076	-0.270312	-1.3751	U__D
XLOC_010767	chr_3:188242-189367[+]	1126	2.43203	1.36705	2.26486	0.472948	U_U_
XLOC_000722	chr_1:69694-70822[+]	1129	-0.766173	1.41869	-0.914814	-0.0208221	_U__
XLOC_000106	bd_1x2:1-1130[+]	1130	0.0853277	-0.190878	-0.859361	2.0338	___U
XLOC_010654	chr_29:113039-114169[-]	1131	1.92718	2.7714	1.12887	1.63332	UU_U
XLOC_010175	chr_27:373034-374165[+]	1132	1.90178	-0.615026	0.77801	0.386447	U___
XLOC_012572	chr_4:689645-690777[-]	1133	1.13443	0.151197	-2.42336	-1.02783	U_D_
XLOC_005673	chr_16:675431-676563[-]	1133	0.84676	-0.742511	0.377105	-1.78221	___D
XLOC_001711	chr_1:904126-905260[-]	1135	1.90056	0.0215635	-0.943571	1.46085	U__U
XLOC_002104	chr_1:2315032-2316167[-]	1136	-4.40594	2.08939	-3.8866	2.66257	DUDU
XLOC_006308	chr_18:42810-43946[-]	1137	-0.982157	5.22309	5.0544	2.23832	_UUU
XLOC_013220	chr_5:530668-531804[-]	1137	-0.270053	-2.45037	-2.4238	-2.28475	_DDD
XLOC_011481	chr_3:1295997-1297138[-]	1142	-0.781543	1.62273	0.492858	-1.09008	_U_D
XLOC_015032	chr_8:671391-672533[-]	1143	-1.3123	3.19611	1.50562	2.7323	_U_U
XLOC_000866	chr_1:559981-561123[+]	1143	0.304533	0.79973	0.139955	-0.434093	____
XLOC_005375	chr_16:482947-484090[+]	1144	-0.770108	2.64083	-2.8295	2.7447	_UDU
XLOC_010113	chr_27:152016-153160[+]	1145	-1.78636	0.114114	-0.136093	0.353916	D___
XLOC_006436	chr_18:492856-494002[-]	1147	-0.0698401	-1.62218	-2.05863	1.77728	_DDU
XLOC_011588	chr_30:211875-213023[+]	1149	-0.647082	-1.04791	1.07336	0.0350805	_D__
XLOC_013690	chr_6:31040-32189[-]	1150	1.59149	1.44202	2.29737	0.0343896	U___
XLOC_013418	chr_6:119724-120873[+]	1150	1.28994	0.0236704	-1.28885	-1.91976	U_DD
XLOC_012646	chr_4:954268-955417[-]	1150	4.04767	3.01292	3.84189	2.24885	UUUU
XLOC_003719	chr_12:815053-816203[-]	1151	1.06928	-1.6654	-3.12473	0.44638	UDD_
XLOC_002429	chr_10:871410-872560[+]	1151	1.53481	-1.04238	-1.74269	-3.13696	UDDD
XLOC_013028	chr_5:929091-930241[+]	1151	-0.191956	-0.126267	-0.685567	-0.238739	____
XLOC_012347	chr_4:1284301-1285451[+]	1151	-0.619281	-0.140392	-0.271807	-1.86803	___D
XLOC_011861	chr_32:97934-99085[+]	1152	-1.11926	-0.90091	-0.710481	-0.30366	____
XLOC_004502	chr_14:43073-44224[-]	1152	1.1821	0.0576769	1.02108	-0.301003	U_U_
XLOC_010301	chr_28:27589-28741[+]	1153	0.360895	0.743102	0.541362	-0.166269	____
XLOC_001646	chr_1:704748-705901[-]	1154	0.263803	0.33061	-0.972627	1.47238	___U
XLOC_001727	chr_1:956847-958001[-]	1155	2.72101	0.431168	1.41164	0.903211	U_U_
XLOC_005886	chr_17:613963-615118[+]	1156	0.737327	0.216974	1.34289	-0.23526	____
XLOC_000840	chr_1:461917-463073[+]	1157	3.18207	1.14943	-0.590198	-6.11632	U__D
XLOC_015151	chr_9:105557-106714[+]	1158	2.49591	-14.0328	-1.38005	3.34702	UDDU
XLOC_011806	chr_31:140328-141486[-]	1159	1.699	-2.47874	0.696147	-0.0242323	UD__
XLOC_000721	chr_1:68416-69575[+]	1160	-0.477033	0.413357	-0.759163	-0.647881	____
XLOC_004902	chr_15:517409-518571[+]	1163	0.495713	0.55275	1.03985	0.237323	____
XLOC_004852	chr_15:364690-365852[+]	1163	1.85772	1.83808	2.3427	1.1041	UUUU
XLOC_003211	chr_11:719193-720357[-]	1165	0.884524	-0.581569	-1.37285	1.09657	__DU
XLOC_007677	chr_2:1221870-1223034[-]	1165	0.113994	-0.766442	-0.835607	-0.221817	____
XLOC_008255	chr_21:355687-356853[+]	1167	-0.0959107	-0.796683	-0.509839	0.871991	____
XLOC_004907	chr_15:530446-531613[+]	1168	-0.939005	2.02471	-1.70052	3.52826	___U
XLOC_013748	chr_6:195058-196226[-]	1169	0.542976	-0.399759	-0.493582	0.590277	____
XLOC_009890	chr_26:248903-250071[+]	1169	0.0849499	-1.91999	-1.437	-0.277972	_DD_
XLOC_014643	chr_8:305580-306748[+]	1169	1.03269	2.2949	1.22191	0.295494	____
XLOC_005063	chr_15:220009-221177[-]	1169	1.01401	1.53202	1.98376	0.883706	UUU_
XLOC_010457	chr_28:143271-144441[-]	1171	0.209888	-14.2885	-14.2885	3.06428	_DDU
XLOC_012070	chr_4:355059-356230[+]	1172	0.252105	-0.953668	-0.940369	0.193203	____
XLOC_013149	chr_5:279623-280794[-]	1172	0.377516	0.459417	0.856974	-0.776361	____
XLOC_005395	chr_16:543017-544189[+]	1173	1.34124	1.63368	0.597874	-2.31789	UU_D
XLOC_005532	chr_16:216402-217577[-]	1176	-2.6071	5.01853	0.664967	3.29024	_U_U
XLOC_011881	chr_32:32999-34178[-]	1180	-1.23372	-0.392036	-0.80554	-2.47972	D__D
XLOC_012057	chr_4:297769-298950[+]	1182	0.609427	-1.62925	-0.662332	0.269494	_D__
XLOC_004918	chr_15:557182-558365[+]	1184	3.18036	-14.1962	-2.41627	-1.44611	UDD_
XLOC_014224	chr_7:815382-816570[+]	1189	0.268618	2.27081	2.31235	0.847492	_U__
XLOC_008162	chr_21:52007-53195[+]	1189	-0.0290686	4.69447	6.38244	0.266295	_UU_
XLOC_004699	chr_14:707563-708752[-]	1190	0.569669	1.6631	2.07028	1.93659	__UU
XLOC_013353	chr_5:982842-984033[-]	1192	-2.9323	2.65192	0.661781	3.45352	D__U
XLOC_000915	chr_1:715335-716526[+]	1192	0.996197	0.425971	1.46653	-1.54734	__UD
XLOC_014579	chr_8:71979-73171[+]	1193	1.39866	0.267433	0.657464	0.923791	U___
XLOC_009229	chr_24:684-1878[+]	1195	3.55831	0.00396533	-13.3631	-2.73124	U_DD
XLOC_010349	chr_28:190533-191731[+]	1199	0.208947	-0.177179	-0.978591	0.481766	____
XLOC_014609	chr_8:171893-173092[+]	1200	2.45868	1.75017	2.54693	-16.0509	UUUD
XLOC_007829	chr_20:301848-303048[+]	1201	1.03248	-0.413962	0.127131	-0.0689393	U___
XLOC_009957	chr_26:66419-67619[-]	1201	3.2317	-1.45204	-1.79243	-1.0432	UDDD
XLOC_013512	chr_6:452324-453524[+]	1201	-0.0258366	2.88629	3.68349	0.371759	_UU_
XLOC_004309	chr_14:234575-235779[+]	1205	-1.37949	-1.65238	-4.12747	-1.88665	DDDD
XLOC_001141	chr_1:1472714-1473918[+]	1205	0.949803	-1.61361	-2.32839	-0.523812	_DD_
XLOC_001990	chr_1:1892504-1893709[-]	1206	2.37887	1.06635	3.2894	-14.7974	U_UD
XLOC_014365	chr_7:316997-318202[-]	1206	0.781087	-0.59641	-0.730469	0.773422	____
XLOC_002695	chr_10:818743-819948[-]	1206	2.55876	11.8196	9.50528	3.53171	_UUU
XLOC_011952	chr_33:23492-24699[-]	1208	0.501461	1.32774	0.827584	0.38114	_U__
XLOC_010658	chr_29:126449-127657[-]	1209	-1.28701	1.87439	-0.740651	3.56665	DU_U
XLOC_014056	chr_7:192450-193659[+]	1210	0.277852	-0.551897	-0.58334	-0.946651	____
XLOC_012890	chr_5:437948-439158[+]	1211	-1.83309	5.23593	-12.4018	4.29132	_U_U
XLOC_008768	chr_22:153577-154788[-]	1212	0.661129	2.68571	1.18119	2.47216	_U_U
XLOC_004794	chr_15:178522-179736[+]	1215	1.50521	-0.0971174	-0.23888	0.262783	U___
XLOC_003441	chr_12:588984-590199[+]	1216	4.71362	-1.01242	1.24747	0.00534009	U___
XLOC_009553	chr_25:118559-119777[+]	1219	1.05725	-1.30496	-1.95664	-0.0996753	UDD_
XLOC_008941	chr_23:91303-92523[+]	1221	3.21049	-13.8069	0.159374	0.567617	UD__
XLOC_002071	chr_1:2188270-2189491[-]	1222	-0.673249	-2.27778	-0.868766	1.99793	_D_U
XLOC_006203	chr_18:369069-370290[+]	1222	1.2907	-2.69186	-1.75561	-1.88908	UDDD
XLOC_004608	chr_14:414296-415517[-]	1222	0.705186	0.884038	0.0789608	0.374056	____
XLOC_005271	chr_16:122674-123899[+]	1226	-0.340245	-0.0976163	-1.03529	0.128368	__D_
XLOC_000509	bd_34x35:10602-11828[+]	1227	0.346592	-3.43312	-4.01327	-3.06868	_DDD
XLOC_010095	chr_27:99309-100539[+]	1231	-13.8058	-1.33564	-0.913346	3.45147	___U
XLOC_006334	chr_18:139319-140549[-]	1231	0.704362	-0.439791	-1.99061	-0.122457	__D_
XLOC_008801	chr_22:270953-272183[-]	1231	0.648087	0.59919	0.836563	0.369627	____
XLOC_011324	chr_3:703592-704823[-]	1232	-0.198882	4.22069	1.24832	3.27128	_U_U
XLOC_013381	chr_6:13182-14413[+]	1232	0.356372	-2.8683	-3.04948	-0.219235	_DD_
XLOC_004998	chr_15:809635-810868[+]	1234	3.24087	0.297223	0.248473	-13.5518	U__D
XLOC_013551	chr_6:582135-583372[+]	1238	0.474418	-0.0738076	0.0365643	0.991639	____
XLOC_001816	chr_1:1304083-1305321[-]	1239	2.66328	-2.1547	-0.473265	-0.574201	UD__
XLOC_011252	chr_3:476585-477826[-]	1242	1.39696	1.27046	1.16673	0.188754	UUU_
XLOC_000486	bd_33x35:11610-12852[+]	1243	1.19456	-1.15724	-0.581793	-0.706173	UD__
XLOC_008572	chr_22:32887-34129[+]	1243	2.77279	0.099479	0.359613	-0.539086	U___
XLOC_007999	chr_20:199106-200350[-]	1245	0.595678	-0.91201	-2.60647	-1.16407	__DD
XLOC_014409	chr_7:479290-480534[-]	1245	1.39879	2.08752	2.82442	-0.15418	UUU_
XLOC_003164	chr_11:544678-545924[-]	1247	1.21319	0.103888	0.204131	-0.00303128	U___
XLOC_000487	bd_33x35:13045-14291[+]	1247	1.72444	-2.52551	-1.16665	-0.401784	UDD_
XLOC_009488	chr_24:391287-392534[-]	1248	0.771512	-1.15668	-1.25903	-1.57235	_DDD
XLOC_015252	chr_9:457320-458567[+]	1248	0.578965	1.64852	1.76135	1.32631	_UUU
XLOC_008899	chr_22:543636-544884[-]	1249	0.429834	-1.53793	-2.27932	-0.443343	_DD_
XLOC_004704	chr_14:718208-719456[-]	1249	0.247555	2.73543	2.93744	0.301512	_UU_
XLOC_004442	chr_14:702977-704227[+]	1251	2.57485	-1.58206	0.153306	0.448165	UD__
XLOC_000943	chr_1:787442-788694[+]	1253	0.833739	0.345003	-0.399835	2.82767	___U
XLOC_008967	chr_23:175830-177083[+]	1254	-13.2973	-1.62207	-13.2973	3.73335	D_DU
XLOC_009612	chr_25:298990-300243[+]	1254	-1.70161	-0.763446	0.300356	-1.72848	D__D
XLOC_007190	chr_2:990664-991918[+]	1255	1.28272	-0.724006	-0.903175	-0.190742	U___
XLOC_005317	chr_16:284392-285647[+]	1256	0.724805	-0.663292	-0.858837	-1.41793	___D
XLOC_000845	chr_1:477593-478850[+]	1258	-1.56417	0.176543	-2.18092	-1.17665	D_DD
XLOC_013044	chr_5:968365-969623[+]	1259	-0.604873	-0.195478	0.986001	0.0624901	____
XLOC_012731	chr_4:1228126-1229384[-]	1259	1.10122	-0.400812	-0.413979	-0.920067	U___
XLOC_001797	chr_1:1232218-1233481[-]	1264	0.962214	-0.103328	0.0714965	-1.41758	___D
XLOC_013601	chr_6:758550-759814[+]	1265	0.927666	-0.0678174	-1.11741	-0.795379	__D_
XLOC_009765	chr_25:307921-309187[-]	1267	1.66612	2.71266	2.9986	0.257288	UUU_
XLOC_001188	chr_1:1633609-1634877[+]	1269	1.14966	2.33432	-0.643828	2.89091	_U_U
XLOC_008019	chr_20:268196-269465[-]	1270	12.7396	13.9882	18.552	12.4957	UUU_
XLOC_008943	chr_23:101235-102504[+]	1270	-0.0280401	5.1236	4.55227	2.31621	_UUU
XLOC_002755	chr_11:69047-70317[+]	1271	0.611648	1.77191	2.05936	1.71952	_UUU
XLOC_004762	chr_15:73152-74423[+]	1272	1.16301	-2.80446	-0.482952	-0.564601	UD__
XLOC_010151	chr_27:291656-292927[+]	1272	-1.04422	-0.550138	-0.557153	0.815915	D___
XLOC_001571	chr_1:433858-435130[-]	1273	0.623492	3.53299	2.86298	0.32136	_UU_
XLOC_000189	bd_26x34:8947-10220[-]	1274	0.233639	-0.435836	-0.554052	-0.65339	____
XLOC_008600	chr_22:108858-110132[+]	1275	1.25728	-2.46289	-3.8603	-0.292318	UDD_
XLOC_002802	chr_11:231240-232515[+]	1276	2.3351	-2.00149	-3.07734	-0.33833	UDD_
XLOC_000053	bd_15x14:13276-14551[+]	1276	0.816437	-1.35762	-0.601083	-1.06462	_D_D
XLOC_012888	chr_5:423525-424802[+]	1278	1.00855	-0.757038	-0.931978	1.88748	U__U
XLOC_011417	chr_3:1074800-1076080[-]	1281	0.41766	0.296798	-0.257172	-0.372724	____
XLOC_001193	chr_1:1642441-1643723[+]	1283	1.12541	-2.58647	-1.21397	1.10134	UDDU
XLOC_013032	chr_5:934313-935595[+]	1283	0.375268	-1.38756	-0.276366	-1.18929	_D_D
XLOC_004960	chr_15:680319-681604[+]	1286	-1.73243	3.22439	-2.98854	2.64738	DUDU
XLOC_002949	chr_11:704644-705930[+]	1287	-1.95682	0.666259	0.399406	1.02342	D__U
XLOC_013249	chr_5:630008-631295[-]	1288	2.7856	-3.26211	-1.60268	-3.44412	UDDD
XLOC_014864	chr_8:96452-97740[-]	1289	-0.513017	1.72475	0.37708	1.22357	_U_U
XLOC_015118	chr_8:968064-969353[-]	1290	2.7797	0.519281	-0.954904	1.84949	U__U
XLOC_010429	chr_28:43511-44801[-]	1291	0.820201	0.884261	0.697572	-0.339434	____
XLOC_009059	chr_23:453343-454634[+]	1292	1.53798	0.604445	-15.2035	-0.0810953	U_D_
XLOC_001094	chr_1:1329522-1330813[+]	1292	1.65098	0.0944056	-0.603178	0.771537	U___
XLOC_007214	chr_2:1072032-1073325[+]	1294	2.08764	0.121862	0.614148	-0.0881994	U___
XLOC_001300	chr_1:2033492-2034787[+]	1296	0.539229	-1.12669	-0.458409	2.83139	_D_U
XLOC_012815	chr_5:163833-165131[+]	1299	0.74492	-3.22017	-2.12404	-1.63322	_DDD
XLOC_004759	chr_15:66714-68017[+]	1304	-11.8648	5.42207	3.3121	3.08162	_UUU
XLOC_009459	chr_24:280004-281308[-]	1305	3.19481	-0.33686	-1.25132	-0.701189	U_D_
XLOC_009281	chr_24:176216-177521[+]	1306	-1.48432	2.61208	-1.32069	1.0002	DUDU
XLOC_015582	chr_9:654028-655333[-]	1306	0.365192	-5.48707	-6.57346	-1.34728	_DDD
XLOC_003859	chr_13:427346-428653[+]	1308	-0.395743	1.62654	0.306768	1.23261	___U
XLOC_005494	chr_16:92213-93520[-]	1308	0.974441	-1.03278	-0.812175	-1.97038	_D_D
XLOC_002998	chr_11:858381-859693[+]	1313	0.312813	1.34067	2.22872	0.0741477	_U__
XLOC_011202	chr_3:308068-309380[-]	1313	1.17378	-0.517308	0.782143	0.738521	U___
XLOC_003843	chr_13:375417-376731[+]	1315	-0.106165	1.14292	1.28257	-0.435705	_UU_
XLOC_013699	chr_6:64974-66290[-]	1317	-0.0812447	2.2777	1.73581	1.00951	_UUU
XLOC_012717	chr_4:1183852-1185169[-]	1318	1.30142	#VALUE!	1.05955	0.136401	U___
XLOC_009356	chr_24:468259-469576[+]	1318	2.50652	-1.8456	-0.873349	1.32562	UD_U
XLOC_004510	chr_14:81903-83221[-]	1319	1.88182	2.69061	-0.348533	5.35187	UU_U
XLOC_000754	chr_1:155117-156435[+]	1319	0.227824	0.875965	-1.29451	-1.24874	__DD
XLOC_011013	chr_3:1038358-1039677[+]	1320	-2.15985	-0.297873	0.841506	-0.444624	D___
XLOC_014425	chr_7:532051-533371[-]	1321	-1.70686	0.468985	-3.31208	-1.13486	__D_
XLOC_000346	bd_32x35:65933-67255[+]	1323	1.27001	1.37523	1.58631	0.061248	UUU_
XLOC_006469	chr_18:612471-613794[-]	1324	1.49202	1.95172	3.90837	-1.3678	UUUD
XLOC_011514	chr_3:1379028-1380351[-]	1324	-1.39317	8.73784	9.47152	4.03633	_UUU
XLOC_003983	chr_13:851640-852965[+]	1326	1.19454	-3.60891	-0.951505	-3.71955	UD_D
XLOC_015618	chr_9:763627-764953[-]	1327	1.52078	0.942764	0.506387	0.777594	U___
XLOC_014518	chr_7:857249-858575[-]	1327	1.23469	-0.485967	-0.686686	0.709238	U___
XLOC_009255	chr_24:83970-85299[+]	1330	-11.3176	10.4922	9.00263	2.17535	_UU_
XLOC_007824	chr_20:275892-277224[+]	1333	1.10472	1.30334	0.921354	-0.244321	UU__
XLOC_013597	chr_6:745936-747269[+]	1334	1.43439	1.7637	0.473131	0.435558	UU__
XLOC_013622	chr_6:813343-814677[+]	1335	1.27202	1.32205	1.31833	1.81246	U__U
XLOC_010636	chr_29:54044-55379[-]	1336	-0.684223	0.105049	-0.66836	0.757986	____
XLOC_007605	chr_2:945737-947073[-]	1337	0.32573	-1.34564	-0.436212	-0.196145	_D__
XLOC_014399	chr_7:436726-438062[-]	1337	0.541616	2.02613	2.32065	0.090287	_UU_
XLOC_015260	chr_9:490204-491541[+]	1338	1.70758	2.33314	1.30344	0.712195	UU__
XLOC_010224	chr_27:155976-157314[-]	1339	0.12272	0.317723	-1.66081	-1.37639	__DD
XLOC_009956	chr_26:63506-64844[-]	1339	0.986665	-0.201425	-1.41149	-0.642567	__D_
XLOC_008877	chr_22:473262-474602[-]	1341	0.425505	0.615809	-1.91212	2.76097	__DU
XLOC_000582	bd_44x36:685-2027[+]	1343	3.10809	1.26648	2.29663	-2.93927	UUUD
XLOC_013642	chr_6:866643-867986[+]	1344	1.45161	1.58183	1.20147	-1.50043	UUUD
XLOC_007986	chr_20:160636-161980[-]	1345	1.37744	0.956086	-0.0197783	-0.18427	U___
XLOC_011041	chr_3:1136937-1138281[+]	1345	3.57956	4.75173	4.82394	-4.10091	UUUD
XLOC_011299	chr_3:614903-616247[-]	1345	1.27446	-0.48705	-0.404065	-0.931002	U___
XLOC_002997	chr_11:856463-857808[+]	1346	1.76406	1.73699	1.88178	1.12731	UUUU
XLOC_005316	chr_16:282227-283572[+]	1346	0.116176	-0.158724	-0.408594	-0.0974405	____
XLOC_008371	chr_21:65351-66697[-]	1347	0.0983662	-1.83909	-2.31272	-0.345436	_DD_
XLOC_002434	chr_10:887696-889043[+]	1348	0.736568	-2.03632	-2.35417	-0.0706868	_DD_
XLOC_015621	chr_9:769880-771229[-]	1350	-0.154331	2.3528	3.58178	0.859872	_UU_
XLOC_004012	chr_13:111189-112540[-]	1352	-0.480936	-1.97035	-2.87379	-0.177475	_DD_
XLOC_012959	chr_5:677996-679348[+]	1353	3.03118	1.86574	2.02095	-2.15437	UUUD
XLOC_010445	chr_28:103397-104749[-]	1353	-1.98818	-2.68401	-3.50479	1.94117	DDDU
XLOC_002164	chr_1:2508715-2510073[-]	1359	2.32589	0.27371	-0.748334	0.190281	U___
XLOC_001916	chr_1:1630043-1631403[-]	1361	1.51723	-1.61167	-3.27105	-1.94805	UDDD
XLOC_009311	chr_24:304252-305612[+]	1361	0.990308	0.358066	0.746708	-0.0666315	____
XLOC_008359	chr_21:33771-35135[-]	1365	0.501854	0.501588	-0.163581	-0.483156	____
XLOC_013692	chr_6:35530-36895[-]	1366	1.1435	-0.687461	0.962315	-0.449273	U___
XLOC_006486	chr_18:684003-685368[-]	1366	0.355859	6.00035	9.05691	-0.815427	_UU_
XLOC_002355	chr_10:615924-617292[+]	1369	2.12833	-1.7213	-0.385483	-2.01047	UD_D
XLOC_014722	chr_8:591799-593168[+]	1370	1.28909	0.131351	0.124975	-0.460325	U___
XLOC_010114	chr_27:153275-154645[+]	1371	-1.20417	2.21558	1.45004	-0.458886	DUU_
XLOC_008559	chr_21:642818-644188[-]	1371	2.90481	-1.3338	-0.00545983	-0.0905977	UD__
XLOC_013223	chr_5:534328-535699[-]	1372	1.4555	-1.00571	-1.34387	-1.20122	UDDD
XLOC_013889	chr_6:670455-671827[-]	1373	1.8913	-0.26753	0.640146	2.85529	U__U
XLOC_007917	chr_20:618019-619391[+]	1373	2.25681	-2.90881	-1.92865	-1.9649	UDDD
XLOC_010523	chr_28:326797-328172[-]	1376	3.508	3.95756	1.62387	0.685943	UU__
XLOC_012026	chr_4:181955-183330[+]	1376	1.27357	-2.89872	-3.70731	-2.014	UDDD
XLOC_007709	chr_2:1353324-1354699[-]	1376	0.599978	2.51688	0.502452	2.47949	_U_U
XLOC_003254	chr_11:870070-871446[-]	1377	1.27546	1.30535	0.168664	1.38654	U__U
XLOC_001400	chr_1:2397508-2398886[+]	1379	0.0881443	-0.75156	-2.16505	-1.79354	__DD
XLOC_001105	chr_1:1378567-1379954[+]	1388	-0.411181	4.69551	6.39136	-11.9112	_UU_
XLOC_005082	chr_15:293055-294442[-]	1388	-13.5161	8.41605	8.93691	0.463443	DUU_
XLOC_004376	chr_14:447543-448931[+]	1389	1.35566	0.0645809	-0.974355	-0.681566	U___
XLOC_011455	chr_3:1212983-1214375[-]	1393	1.2087	-1.45484	-1.39042	1.30798	UDDU
XLOC_011364	chr_3:858487-859881[-]	1395	-0.10157	2.749	-1.07451	3.328	_U_U
XLOC_007047	chr_2:526129-527523[+]	1395	3.19986	3.25955	4.06283	-14.6239	UUUD
XLOC_003514	chr_12:886031-887426[+]	1396	0.575283	-0.808211	-1.71385	-0.0791782	__D_
XLOC_014813	chr_8:897157-898552[+]	1396	0.289525	-1.93503	-2.22377	1.23377	_DDU
XLOC_004880	chr_15:453909-455304[+]	1396	0.863539	-0.460551	-0.224306	0.341893	____
XLOC_005923	chr_17:71100-72496[-]	1397	0.666459	1.7856	1.26602	1.42001	_UUU
XLOC_003914	chr_13:597013-598409[+]	1397	3.68696	-3.47123	-2.44952	-2.55228	UDDD
XLOC_013868	chr_6:597218-598618[-]	1401	3.1305	3.77579	2.46961	6.47121	UU_U
XLOC_004734	chr_14:802845-804245[-]	1401	0.52319	-3.31836	-3.20745	0.480568	_DD_
XLOC_010772	chr_3:204730-206130[+]	1401	1.09091	0.316912	0.891541	-0.779465	U___
XLOC_005931	chr_17:95688-97089[-]	1402	2.78798	-14.9642	-1.70961	-0.862402	UDD_
XLOC_003650	chr_12:508021-509423[-]	1403	-0.667081	2.33312	1.36922	0.299592	_UU_
XLOC_004851	chr_15:363227-364630[+]	1404	0.891743	0.511265	1.33703	-0.539272	__U_
XLOC_013306	chr_5:823934-825340[-]	1407	2.05985	0.628095	2.55829	-1.71631	U_UD
XLOC_008499	chr_21:464670-466077[-]	1408	0.315974	-1.26944	-3.28691	-1.79339	_DDD
XLOC_015278	chr_9:558053-559463[+]	1411	0.628399	-0.552476	-0.340827	-0.550729	____
XLOC_005497	chr_16:100617-102029[-]	1413	1.49353	-0.406952	-0.912876	-4.19094	U__D
XLOC_011496	chr_3:1337460-1338873[-]	1414	-14.0704	-2.90028	-14.0704	2.90166	DDDU
XLOC_009839	chr_26:94417-95830[+]	1414	0.803288	-0.17919	0.342596	-0.388875	____
XLOC_009201	chr_23:392404-393818[-]	1415	4.20979	2.77407	7.02958	-2.87735	UUUD
XLOC_006056	chr_17:559034-560449[-]	1416	-0.0632775	1.58444	-0.984431	2.64746	___U
XLOC_015236	chr_9:399279-400694[+]	1416	0.571016	-0.336768	-0.661591	-1.51821	___D
XLOC_010539	chr_28:371638-373055[-]	1418	0.42429	1.39044	1.49766	-0.239646	_UU_
XLOC_014381	chr_7:372850-374268[-]	1419	-1.36899	1.93472	-0.0933915	3.8212	DU_U
XLOC_010250	chr_27:260845-262266[-]	1422	-0.925025	3.70129	0.297036	1.70781	_U_U
XLOC_013424	chr_6:138935-140357[+]	1423	-0.443582	-0.390948	-1.7379	0.399611	__D_
XLOC_006508	chr_19:41363-42786[+]	1424	-4.00608	0.973828	-0.499176	-0.0524432	D___
XLOC_006246	chr_18:525834-527259[+]	1426	0.778147	0.9265	0.401255	0.291851	____
XLOC_003674	chr_12:634635-636061[-]	1427	-0.53405	0.777711	-2.79635	1.54049	__DU
XLOC_006240	chr_18:506637-508063[+]	1427	0.697008	0.989114	1.87418	0.623238	__U_
[truncated: 630 more rows]

## Sheet: Table S2
Table S2- Primers for RT-qPCR
ID	Forward primer	Reverse primer
XLOC_004000	AGGGATAACTGGCTTGTGGC	TAAACCCAGCTCACGTTCCC
XLOC_009726	AGGAGATGCAGGAAACCGAC	CGTCTCGATTGTGGACCGAA
XLOC_008351	TGATCCTAGCGACGACGAGA	CTGTCCCAATACGACGCCTT
XLOC_014882	TCTCTACTGACGCAAGACGC	GCCAAATTGGTCGCTCACAA
XLOC_009104	CCATGCCACACTTCGCAAAA	CCCGATCTAGGAAGGCCTCA
XLOC_007148	TCGAGCAACGGCTGTCTTAG	TTGAGACAAACGCTTCGTGC
XLOC_003843	TGATTCCCGCAAAAAGGGGA	ATGACCGTTTGTGGAGCAGT
XLOC_014884	GTGCCAAGCCTAACGGTACT	ACCGTAAGCATTGCCCTCTC
XLOC_009042	GACGAGTCCCTTGCGAAGAA	TCCAAATATTCCCCCGACGC
XLOC_014399	ACGTTTGGTAGGTTGGCTCA	AGAAAGCGACCTGGAGCATC
XLOC_006861	GGCTGGTTTTCTGGTCTCCA	TGGCTCCCTTGCTAAATGCT
XLOC_013895	AGGTGCAAAGCCTGATGATGA	GGTGGGGTTCCCTCAAGAAG
XLOC_012456	CGCCCAAACCCTTCTTTGTG	AAGCATCGATCCGCTGTCAA
XLOC_003150	TGTGGTGTCTGCTGTCATGG	ACCAACGCATCGAAAACGAG
XLOC_003151	TGTTGTTGTTGCTGGCGAAG	ACTGCATCGAGACGAGTTGG

## Sheet: Table S3
Table S3- Phaeodactylum tricornutum Pi responsive NAT pair candidates
NAT-id	Protein_id	Correlation	R2	Pearson	Type of NAT	NAT DE (P<0.05)	logFC.C8d	logFC.P4d	logFC.P8d	logFC.R4d	mRNA DE (P<0.05)	logFC.C8d	logFC.P4d	logFC.P8d	logFC.R4d
XLOC_007462	43421	neg	0.973591	-0.986707	fully overlapped	UUU_	2.00389	2.78464	2.6237	0.631184	DDD_	-1.08965	-5.21299	-7.35628	0.0842708
XLOC_014399	19979	neg	0.944382	-0.971793	3' end	_UU_	0.541616	2.02613	2.32065	0.090287	__D_	-0.150448	-0.696181	-1.22537	-0.217074
XLOC_006571	48783	neg	0.938313	-0.968665	5' end	_UU_	0.564251	2.12286	2.0693	1.32405	_DD_	-0.287776	-2.50676	-1.37716	-0.869523
XLOC_006861	48887	neg	0.685908	-0.828195	3' end	_UU_	0.391616	4.5793	3.11761	-0.247187	_D__	0.194162	-1.01715	-0.879571	-0.146164
XLOC_013895	34932	neg	0.649949	-0.806194	fully overlapped	_UU_	-0.461526	3.68719	3.94046	0.941877	DDD_	-1.35262	-3.88675	-4.46974	0.175018
XLOC_003244	46926	neg	0.836983	-0.914868	fully overlapped	_UU_	13.0802	18.7417	16.8375	13.065	_D__	-0.14743	-1.54809	-0.889057	-0.0970576
XLOC_003203	36932	neg	0.820326	-0.905718	3' end	UUU_	3.31796	2.96027	4.00675	0.696942	DDD_	-2.38157	-1.97277	-2.64929	-0.033586
XLOC_009765	16363	neg	0.789412	-0.888489	3' end	UUU_	1.66612	2.71266	2.9986	0.257288	__D_	0.242109	-0.527816	-1.07379	0.170268
XLOC_015157	46062	neg	0.755227	-0.869038	fully overlapped	UU__	1.91738	2.59128	2.40501	0.770552	_DD_	0.0549886	-3.33714	-2.89739	0.064214
XLOC_015260	20547	neg	0.684897	-0.827585	fully overlapped	UU__	1.70758	2.33314	1.30344	0.712195	DDD_	-1.20866	-2.81784	-2.09519	0.133627
XLOC_002589	36444	neg	0.621164	-0.78814	3' end	UUU_	4.66388	3.11595	4.09506	0.800651	DDD_	-2.60517	-2.70606	-17.5176	-0.529601
XLOC_003584	28431	neg	0.61582	-0.784742	3' end	_U__	0.113861	1.22412	0.642143	0.691005	_DD_	0.0205756	-1.4041	-1.21193	-0.049064
XLOC_008371	49148	neg	0.912335	-0.955162	5' end	_DD_	0.0983662	-1.83909	-2.31272	-0.345436	_UUD	-0.215967	6.35184	6.84311	-1.15848
XLOC_002299	46464	neg	0.838388	-0.915635	fully overlapped	_DD_	-0.0339072	-1.75771	-1.92246	0.203398	_UU_	-0.655655	1.15146	1.91521	-0.762693
XLOC_002964	13356	neg	0.764274	-0.874228	5' end	_DD_	0.95413	-2.98222	-4.48082	0.778206	_UU_	0.0450854	1.50041	1.13109	-0.0563071
XLOC_013266	44935	neg	0.644074	-0.802542	fully overlapped	_DD_	-1.01518	-2.61077	-1.48167	-1.14432	_U__	0.744279	1.26176	0.887184	0.0920942
XLOC_013215	34415	neg	0.62625	-0.791359	fully overlapped	UDD_	1.11313	-1.21785	-1.04669	0.377989	_UUD	-0.365225	3.3673	3.60137	-1.2384
XLOC_001193	25	neg	0.71439	-0.845216	3' end	UDDU	1.12541	-2.58647	-1.21397	1.10134	_UU_	0.216704	1.44336	1.60995	-0.622618
XLOC_014559	35473	neg	0.666616	-0.816465	3' end	DDDU	-2.81241	-1.92817	-15.5474	2.12543	UUU_	1.1598	1.32171	1.29335	-0.404999
XLOC_008014	39605	neg	0.642948	-0.801841	3' end	UDD_	1.33814	-1.07878	-1.77751	0.1067	_UU_	-0.839666	1.53487	2.05102	0.318775
XLOC_008090	39708	neg	0.610354	-0.781252	fully overlapped	_DD_	0.563718	-16.2763	-2.58441	-0.5403	UUU_	1.00557	2.98233	3.50106	-0.159036
XLOC_008373	49148	neg	0.604659	-0.777598	fully overlapped	_DD_	0.612837	-3.98384	-2.72058	-0.964318	_UUD	-0.215967	6.35184	6.84311	-1.15848
XLOC_003151	36843	pos	0.992532	0.996259	3' end	_U__	-1.13807	3.27719	1.34534	-0.739109	_UU_	0.20366	3.0001	1.51077	0.00184927
XLOC_012456	44344	pos	0.961971	0.980801	5' end	_UU_	-0.327955	9.37716	9.62293	-0.416898	_UU_	0.17222	4.69251	5.38591	0.487771
XLOC_007148	18217	pos	0.920155	0.959247	5' end	UUUD	3.43121	9.76201	9.45598	-1.30147	_UU_	0.476023	1.87147	1.37605	-0.877888
XLOC_003150	36843	pos	0.826729	0.909246	3' end	_UU_	-0.0648013	3.82715	3.36204	0.172837	_UU_	0.20366	3.0001	1.51077	0.00184927
XLOC_009196	40433	pos	0.781481	0.884014	5' end	_U__	-0.0960463	1.49911	0.0693449	0.0797141	_U_D	0.092509	1.38159	-0.467302	-4.04269
XLOC_007939	49129	pos	0.981857	0.990887	5' end	_U__	0.451374	2.91048	0.542717	0.965728	_U__	0.58799	3.06003	0.512312	0.161933
XLOC_009042	49679	pos	0.97691	0.988388	5' end	_UU_	-0.12705	9.75732	10.2961	-0.847227	_UU_	0.021451	2.36404	2.51297	0.0891094
XLOC_011753	50576	pos	0.97274	0.986276	3' end	_UU_	0.59767	3.13011	4.19736	0.271677	UUU_	1.12994	2.74738	3.42099	-0.328839
XLOC_005082	38192	pos	0.972736	0.986274	fully overlapped	DUU_	-13.5161	8.41605	8.93691	0.463443	_UU_	0.206774	1.44823	1.87205	0.56855
XLOC_011933	55230	pos	0.971527	0.985661	5' end	_UU_	-0.878108	2.91849	2.48482	0.356481	_UU_	-0.634865	3.06823	2.28048	0.634057
XLOC_011290	33313	pos	0.97077	0.985276	fully overlapped	_UU_	0.915964	1.18861	2.07567	0.0692763	__U_	0.9562	1.17815	2.70044	-0.295187
XLOC_012698	44638	pos	0.966771	0.983245	fully overlapped	_UU_	-1.36844	2.85362	3.65337	0.180256	_UU_	0.360131	2.09181	2.49492	0.872599
XLOC_008270	49264	pos	0.963733	0.981699	fully overlapped	_UU_	0.56082	2.85436	3.51123	-0.923665	_UU_	0.514408	3.8835	5.10441	-0.0660139
XLOC_008498	49281	pos	0.953839	0.976647	fully overlapped	UUU_	1.08507	4.29725	3.79814	-0.18728	UUU_	1.62143	3.09031	2.88785	0.162852
XLOC_000027	1182	pos	0.952104	0.975758	3' end	_UU_	0.933261	2.60346	1.19724	0.567965	UU__	1.33381	3.68665	0.417491	0.794969
XLOC_014799	51970	pos	0.951486	0.975441	3' end	_UU_	-0.734658	4.5292	3.10842	1.75524	_UU_	0.262306	4.45615	3.54441	-0.225233
XLOC_008351	49130	pos	0.950931	0.975157	fully overlapped	_UU_	0.193767	2.47976	2.85255	-0.22793	_UU_	0.709984	1.90814	1.9425	0.195707
XLOC_010564	50366	pos	0.950631	0.975003	fully overlapped	_UU_	-0.0841688	2.9414	3.18646	-0.76293	_UUD	0.359618	2.28474	2.1802	-1.82949
XLOC_006314	48511	pos	0.949635	0.974492	5' end	_UUD	-0.489818	1.75099	2.94701	-2.68513	_UUD	0.479061	2.38662	2.99731	-1.24536
XLOC_013997	11901	pos	0.946204	0.97273	5' end	_UU_	-11.6212	4.6729	6.07715	0.208092	_UU_	-0.742488	2.38418	3.02038	0.696768
XLOC_002574	36425	pos	0.944599	0.971905	fully overlapped	_UU_	0.704193	2.22955	3.2812	-0.554864	_UU_	0.749639	3.26458	3.79279	-0.225219
XLOC_002561	46448	pos	0.943105	0.971136	5' end	UU__	1.44153	1.49357	-0.0326155	0.839214	UU__	1.4285	1.42621	0.0264306	0.385995
XLOC_007365	43305	pos	0.939407	0.96923	fully overlapped	_U__	-0.0717228	1.57131	0.563768	0.0753147	_U__	-0.122896	2.71311	0.0712313	0.378012
XLOC_011135	43797	pos	0.920937	0.959655	fully overlapped	_UU_	-12.8496	4.98872	4.1102	1.75074	_UU_	-0.394806	2.93183	1.3665	0.0734925
XLOC_015338	46270	pos	0.899922	0.948642	5' end	_UU_	12.0674	16.0272	16.613	13.0517	D_U_	-1.59675	0.880641	1.72024	-0.101502
XLOC_011481	44201	pos	0.899774	0.948564	fully overlapped	_U_D	-0.781543	1.62273	0.492858	-1.09008	_UU_	-0.506343	2.81741	2.17929	-0.603155
XLOC_001407	50695	pos	0.893904	0.945465	fully overlapped	_UU_	-0.801364	1.49771	1.87053	-0.543372	_UU_	0.470397	1.3869	1.61064	-0.916036
XLOC_014473	45610	pos	0.886467	0.941524	3' end	UUU_	14.4894	16.4968	16.9702	12.5215	_UU_	-0.644953	3.2607	3.1471	0.526328
XLOC_011875	50594	pos	0.879769	0.93796	fully overlapped	UUUD	1.3154	1.85967	4.02366	-2.25516	__UD	0.394808	1.0143	1.83994	-2.59627
XLOC_008154	30139	pos	0.878605	0.937339	3' end	_UU_	2.00589	3.16255	3.40361	1.97921	__U_	-0.105494	1.00253	1.44264	0.232306
XLOC_005656	48245	pos	0.877289	0.936637	fully overlapped	UUU_	1.07014	3.06905	2.488	-0.596269	_UU_	-0.294174	1.38781	1.39962	-0.823024
XLOC_011071	44195	pos	0.842892	0.918092	fully overlapped	_UU_	-0.42386	4.88556	4.86997	0.238431	_UU_	0.62374	6.26943	5.26685	-0.300872
XLOC_014570	35498	pos	0.841034	0.917079	fully overlapped	_U__	-0.801742	3.45366	1.94698	0.757786	_UU_	1.96068	6.65252	6.15063	2.14225
XLOC_007047	43464	pos	0.837879	0.915357	fully overlapped	UUUD	3.19986	3.25955	4.06283	-14.6239	_UUD	0.330921	1.61961	2.39209	-2.57769
XLOC_013893	45275	pos	0.818952	0.90496	5' end	_UU_	-0.234504	2.9643	4.09317	1.00566	_UU_	-0.452322	1.4478	1.54037	-0.079438
XLOC_008100	49084	pos	0.807031	0.898349	5' end	_U__	-0.261196	1.99426	0.188015	-0.58615	_U__	0.911378	1.60848	0.496257	-0.204728
XLOC_001466	31437	pos	0.80154	0.895288	3' end	_UU_	0.976873	1.32879	2.43854	0.306998	U_U_	1.09084	0.312539	1.6531	0.0554467
XLOC_011988	44269	pos	0.738161	0.859163	5' end	_UU_	-0.127032	2.63487	3.45245	-0.0459394	__U_	-0.5355	0.352815	3.07741	0.950959
XLOC_013536	45222	pos	0.737904	0.859013	fully overlapped	_UU_	0.510708	1.746	1.34694	-0.434271	_UU_	-0.148146	1.65684	1.09214	0.712723
XLOC_010931	44028	pos	0.726932	0.852603	3' end	_U__	0.146153	2.54867	0.514306	0.182152	_UU_	0.466373	2.91083	2.34115	-0.28192
XLOC_006241	48660	pos	0.692986	0.832458	fully overlapped	UUU_	1.24022	2.6548	3.02505	0.59972	UUU_	1.01718	2.31265	1.71822	-1.01587
XLOC_009560	49872	pos	0.658345	0.811385	fully overlapped	UUU_	18.114	18.6205	18.2118	14.6292	_UUD	0.452773	1.69106	1.93726	-1.35388
XLOC_007824	49001	pos	0.651401	0.807094	fully overlapped	UU__	1.10472	1.30334	0.921354	-0.244321	_U__	0.668574	2.15041	0.665761	-0.779846
XLOC_011490	7763	pos	0.646307	0.803932	fully overlapped	_UU_	0.0311549	1.54072	2.50527	0.831789	U_U_	1.3443	1.10665	1.86094	0.623492
XLOC_003843	21538	pos	0.641426	0.80089	5' end	_UU_	-0.106165	1.14292	1.28257	-0.435705	UUU_	1.82053	1.93496	3.64152	-0.958389
XLOC_001015	42763	pos	0.619196	0.78689	5' end	_UU_	-10.7913	4.14336	8.45077	2.13489	_UU_	-0.450153	2.40705	2.79698	0.752325
XLOC_003638	47106	pos	0.994099	0.997045	5' end	_DD_	-0.202238	-1.16521	-1.57943	-0.0210879	_DD_	-0.198448	-1.64933	-1.98152	-0.0584654
XLOC_002174	36270	pos	0.979607	0.989751	5' end	_DD_	-0.863987	-3.67316	-3.47107	0.298486	_DD_	-0.800754	-2.19042	-3.04925	0.0768223
XLOC_009631	49937	pos	0.924062	0.961281	3' end	_DD_	-0.980105	-4.43197	-19.8082	-0.861108	_DD_	-0.365333	-2.09105	-5.22992	-0.664924
XLOC_014773	45952	pos	0.878324	0.937189	5' end	_DD_	-0.384601	-4.33296	-3.64756	-0.0348244	_D__	0.127671	-1.07823	-0.80795	-0.0277224
XLOC_002567	46454	pos	0.99835	0.999175	5' end	DDD_	-2.13201	-3.99454	-3.71245	0.663857	DDD_	-2.53568	-4.21485	-3.65244	0.61426
XLOC_014214	45637	pos	0.992786	0.996387	fully overlapped	UD__	1.93523	-1.05405	-0.66557	-0.221216	UDD_	2.31988	-3.34312	-15.4966	-0.444206
XLOC_004918	38303	pos	0.97161	0.985703	5' end	UDD_	3.18036	-14.1962	-2.41627	-1.44611	UDD_	1.63368	-2.45588	-1.71362	-0.811311
XLOC_010014	50053	pos	0.941245	0.970178	3' end	_DD_	-0.579369	-2.59067	-2.63792	-0.60477	_DD_	-0.376324	-2.10562	-1.76065	-0.841205
XLOC_005508	38448	pos	0.937807	0.968405	3' end	_DD_	-0.489846	-1.32454	-1.40326	-0.567735	_DD_	-0.795655	-1.76777	-2.79624	-0.46496
XLOC_006292	48707	pos	0.934252	0.966567	3' end	DD_U	-3.23777	-2.47754	-0.962557	1.56798	D_DU	-1.05206	-0.368857	-1.72152	2.10135
XLOC_004916	47958	pos	0.911661	0.95481	fully overlapped	UDD_	1.34153	-2.41415	-1.91381	-0.570059	_DD_	0.833579	-3.92575	-4.33279	-0.308554
XLOC_015666	46323	pos	0.869685	0.932569	5' end	_DD_	-0.804803	-1.54822	-2.61704	0.830497	__DU	-0.633819	-0.576605	-1.61222	2.05334
XLOC_005931	48314	pos	0.864577	0.929826	fully overlapped	UDD_	2.78798	-14.9642	-1.70961	-0.862402	UDD_	1.06541	-3.89122	-3.71388	-0.62291
XLOC_005002	38076	pos	0.861607	0.928228	5' end	UDD_	1.07057	-4.67526	-2.75537	0.202342	UD__	2.16604	-1.31196	-0.730453	0.713937
XLOC_009890	50049	pos	0.833735	0.913091	5' end	_DD_	0.0849499	-1.91999	-1.437	-0.277972	__D_	0.613288	-0.974487	-1.17143	-0.0574383
XLOC_011806	41548	pos	0.816655	0.90369	fully overlapped	UD__	1.699	-2.47874	0.696147	-0.0242323	UD__	2.02283	-1.11495	-0.772058	-0.867653
XLOC_009138	40362	pos	0.799267	0.894017	3' end	DD_U	-3.39098	-1.60525	-0.648345	1.5364	DDD_	-1.7835	-14.5478	-14.5478	0.701824
XLOC_011745	50567	pos	0.77904	0.882633	fully overlapped	_DD_	0.657267	-2.00576	-1.37485	-0.316082	_DD_	0.147959	-2.06582	-2.59937	-0.023073
XLOC_015530	12927	pos	0.735423	0.857568	5' end	UDDU	2.19411	-15.2094	-2.17569	1.78037	UD__	1.24959	-1.6937	0.366492	0.526026
XLOC_008453	39894	pos	0.722008	0.84971	5' end	_DD_	0.605894	-16.4115	-2.82962	-0.870616	_DD_	-0.302794	-3.25675	-2.84697	-0.502543
XLOC_008240	39901	pos	0.718031	0.847367	fully overlapped	_DD_	0.246075	-1.15582	-1.4157	-0.553189	UDD_	1.68781	-1.13748	-1.64963	-0.697968
XLOC_015151	20424	pos	0.710708	0.843035	5' end	UDDU	2.49591	-14.0328	-1.38005	3.34702	DDDU	-1.08429	-4.47945	-2.70752	1.37458
XLOC_001506	42494	pos	0.699278	0.836229	fully overlapped	DD__	-2.30429	-2.0931	-0.555462	0.992268	DDD_	-1.30599	-2.32486	-2.74508	0.212341
XLOC_005750	6062	pos	0.682516	0.826146	3' end	DDD_	-4.19401	-1.39805	-1.86034	0.404679	DDD_	-2.00862	-1.99639	-1.65014	-0.543045
XLOC_000449	1421	pos	0.639467	0.799667	5' end	_DD_	0.00754247	-1.91608	-3.66839	0.551113	_DD_	-0.112937	-1.93031	-2.46779	-0.540366
XLOC_012207	44524	pos	0.62869	0.7929	3' end	DDD_	-2.68351	-1.42935	-1.88195	0.651839	DDD_	-2.59785	-1.93897	-4.97053	-0.544586
XLOC_013424	45080	pos	0.894246	0.945646	fully overlapped	__D_	-0.443582	-0.390948	-1.7379	0.399611	DDD_	-1.79454	-1.40124	-4.08925	0.67086
XLOC_014007	54396	pos	0.998094	0.999046	5' end	D_DU	-1.04677	0.13349	-4.0882	3.28264	__DU	-2.85395	-0.561535	-13.2355	3.30913
XLOC_015632	46281	pos	0.920404	0.959377	5' end	__D_	-0.609118	-1.81309	-18.3164	1.17284	_D__	-0.408354	-1.43847	-0.972174	0.520368
XLOC_002241	36347	pos	0.831204	0.911704	5' end	D_D_	-4.14753	-0.351509	-1.07684	0.545882	D_D_	-2.79394	-0.598249	-1.0401	-0.155976
XLOC_005612	48192	pos	0.816356	0.903524	5' end	__D_	0.708426	-0.507485	-1.49113	0.610142	_DD_	0.571531	-5.00495	-5.44845	-0.0654401
XLOC_001279	43073	pos	0.789416	0.888491	fully overlapped	U_D_	2.26731	-1.00924	-15.304	-0.812906	_DD_	0.495985	-1.37444	-1.80302	-0.612917
XLOC_009554	40676	pos	0.789201	0.88837	fully overlapped	__D_	0.684656	-0.262676	-1.78645	-1.04759	UDD_	1.38989	-1.09879	-1.80449	-0.168627
XLOC_000502	1483	pos	0.780671	0.883556	5' end	U_D_	1.78317	0.508828	-16.3483	-1.04953	UD__	2.16389	-1.27582	-0.568169	0.0623745
XLOC_014948	45815	pos	0.758307	0.870808	fully overlapped	__D_	-0.750162	-0.695762	-2.65445	0.956816	_DD_	-0.15051	-1.1605	-2.7655	0.348828
XLOC_005868	15019	pos	0.736152	0.857993	fully overlapped	U_D_	2.52809	0.429057	-3.04637	-0.0298391	_DD_	0.514767	-1.10759	-1.87157	-0.907983
XLOC_010002	40895	pos	0.725462	0.851741	3' end	U_D_	2.25949	-0.931057	-3.01034	-0.00633814	_D__	1.0277	-13.6596	-0.192757	-0.680642
XLOC_006251	48673	pos	0.604379	0.777418	fully overlapped	__D_	-0.216059	-1.00595	-2.02372	0.494538	_DDU	-0.590506	-1.06383	-2.49192	4.06441
XLOC_002685	46578	pos	0.997056	0.998527	3' end	__U_	0.774847	1.98908	3.25712	-0.822396	_UU_	0.312756	1.15807	2.39645	-0.489923
XLOC_013393	45043	pos	0.977769	0.988822	3' end	__U_	-15.0203	1.99419	3.06241	-0.412099	_UU_	-0.180692	1.43838	1.99703	0.176845
XLOC_013726	45074	pos	0.959484	0.979532	3' end	__U_	0.310061	0.681531	1.45779	0.401514	__U_	0.590906	0.94563	1.6571	0.233568
XLOC_009644	49945	pos	0.83352	0.912973	fully overlapped	U_U_	16.562	16.9429	18.6327	15.5366	__U_	-0.0793215	0.954077	1.4247	-0.0398277
XLOC_012932	44901	pos	0.822581	0.906962	3' end	U_UD	1.60386	0	4.81887	-1.3191	_U_D	-0.217101	1.14082	0.881441	-1.54891
XLOC_004502	47535	pos	0.805376	0.897427	3' end	U_U_	1.1821	0.0576769	1.02108	-0.301003	U_U_	1.35606	0.92138	1.56415	-0.0146906
XLOC_003778	47278	pos	0.789171	0.888353	5' end	__U_	-14.553	0.576582	2.74721	0.976108	_UU_	-0.611622	1.08747	1.552	0.443074
XLOC_005214	14646	pos	0.769608	0.877273	3' end	__U_	0.198226	0.994226	4.85384	-14.5331	_UUD	-0.243023	1.82853	2.59195	-2.04481
XLOC_004920	29174	pos	0.755313	0.869087	5' end	__U_	-0.265422	0.465252	1.23074	0.752653	_UU_	0.0917854	1.09632	1.48935	0.536892
XLOC_010391	41259	pos	0.7532	0.867871	5' end	__U_	0.807532	0.388868	1.56081	-0.878831	__U_	-0.0582366	0.614832	1.19239	-0.380655
XLOC_007851	49038	pos	0.725457	0.851738	fully overlapped	U_UD	1.20611	0.953482	1.95162	-3.92734	UUU_	1.02657	1.133	1.15974	0.0409142
XLOC_004312	54765	pos	0.696012	0.834273	fully overlapped	__U_	2.52737	0.999654	4.26801	1.18283	_UU_	-0.286719	1.37885	2.20506	0.232903
XLOC_000915	42656	pos	0.685946	0.828218	3' end	__UD	0.996197	0.425971	1.46653	-1.54734	_UU_	0.79683	1.14298	1.94305	0.436978
XLOC_014771	45950	pos	0.657847	0.811077	5' end	__UD	0.744777	0.351189	1.23402	-1.58676	__U_	-0.133637	0.0996448	1.19538	-0.333451
XLOC_003735	47231	pos	0.640722	0.800451	3' end	__U_	-0.110388	0.972652	4.75552	0.640386	__UD	-0.145061	0.564843	1.13295	-1.99059

## Sheet: Table S4
Table S4- GO terms associated to Pi responsive NAT-mRNA pairs
NAT_id	mRNA Protein_id	Overlap type	Correlation	R2	Pearson	NAT DE (P<0.5)	mRNA DE (P<0.5)	GO_BP	GO_CC	GO_MF
XLOC_008154	30139	3' end	pos	0.878605	0.937339	_UU_	__U_	small GTPase mediated signal transduction|intracellular protein transport|two-component signal transduction system (phosphorelay)|regulation of transcription, DNA-dependent|protein transport	N/A	GTP binding|DNA binding
XLOC_010931	44028	3' end	pos	0.726932	0.852603	_U__	_UU_	lipid metabolism	N/A	triacylglycerol lipase activity|catalytic activity
XLOC_009631	49937	3' end	pos	0.924062	0.961281	_DD_	_DD_	regulation of transcription, DNA-dependent	N/A	DNA binding
XLOC_005508	38448	3' end	pos	0.937807	0.968405	_DD_	_DD_	proteolysis and peptidolysis	intracellular	aminopeptidase activity
XLOC_005750	6062	3' end	pos	0.682516	0.826146	DDD_	DDD_	photosynthesis light harvesting	membrane	N/A
XLOC_012932	44901	3' end	pos	0.822581	0.906962	U_UD	_U_D	regulation of transcription, DNA-dependent	N/A	DNA binding
XLOC_005214	14646	3' end	pos	0.769608	0.877273	__U_	_UUD	cell adhesion	N/A	N/A
XLOC_009196	40433	5' end	pos	0.781481	0.884014	_U__	_U_D	phosphate transport	membrane	sodium-dependent phosphate transporter activity
XLOC_006314	48511	5' end	pos	0.949635	0.974492	_UUD	_UUD	chromate transport	N/A	chromate transporter activity
XLOC_003843	21538	5' end	pos	0.641426	0.80089	_UU_	UUU_	rRNA processing	ribonucleoprotein complex	N/A
XLOC_003638	47106	5' end	pos	0.994099	0.997045	_DD_	_DD_	proteolysis and peptidolysis	intracellular	aminopeptidase activity
XLOC_002174	36270	5' end	pos	0.979607	0.989751	_DD_	_DD_	intracellular signaling cascade|cyclic nucleotide biosynthesis|signal transduction	N/A	phosphorus-oxygen lyase activity|3',5'-cyclic-nucleotide phosphodiesterase activity|catalytic activity|adenylate cyclase activity|calcium- and calmodulin-responsive adenylate cyclase activity
XLOC_015151	20424	5' end	pos	0.710708	0.843035	UDDU	DDDU	transport	membrane	transporter activity
XLOC_002241	36347	5' end	pos	0.831204	0.911704	D_D_	D_D_	porphyrin biosynthesis	cytoplasm	glutamate-1-semialdehyde 2,1-aminomutase activity|transaminase activity|pyridoxal phosphate binding
XLOC_003778	47278	5' end	pos	0.789171	0.888353	__U_	_UU_	regulation of transcription, DNA-dependent	nucleus	DNA binding
XLOC_004920	29174	5' end	pos	0.755313	0.869087	__U_	_UU_	protein-nucleus import|intracellular protein transport	N/A	protein transporter activity
XLOC_001407	50695	fully overlapped	pos	0.893904	0.945465	_UU_	_UU_	nucleosome assembly|chromosome organization and biogenesis (sensu Eukaryota)	nucleosome|nucleus	DNA binding
XLOC_011490	7763	fully overlapped	pos	0.646307	0.803932	_UU_	U_U_	protein amino acid phosphorylation	N/A	protein kinase activity|ATP binding
XLOC_011745	50567	fully overlapped	pos	0.77904	0.882633	_DD_	_DD_	ATP-dependent proteolysis	N/A	ATP-dependent peptidase activity
XLOC_005868	15019	fully overlapped	pos	0.736152	0.857993	U_D_	_DD_	RNA processing	N/A	RNA binding|RNA methyltransferase activity
XLOC_014399	19979	3' end	neg	0.944382	-0.971793	_UU_	__D_	fatty acid beta-oxidation	peroxisome	acyl-CoA oxidase activity
XLOC_006861	48887	3' end	neg	0.685908	-0.828195	_UU_	_D__	protein metabolism	N/A	oxidoreductase activity, acting on paired donors, with incorporation or reduction of molecular oxygen, 2-oxoglutarate as one donor, and incorporation of one atom each of oxygen into both donors|sulfonate dioxygenase activity|2,4-dichlorophenoxyacetate alpha-ketoglutarate dioxygenase activity|procollagen-proline dioxygenase activity|leucoanthocyanidin dioxygenase activity|deacetoxycephalosporin C …
XLOC_009765	16363	3' end	neg	0.789412	-0.888489	UUU_	__D_	protein metabolism	procollagen-proline, 2-oxoglutarate-4-dioxygenase complex	oxidoreductase activity, acting on paired donors, with incorporation or reduction of molecular oxygen, 2-oxoglutarate as one donor, and incorporation of one atom each of oxygen into both donors|procollagen-proline 4-dioxygenase activity
XLOC_003584	28431	3' end	neg	0.61582	-0.784742	_U__	_DD_	methionine metabolism	N/A	methylenetetrahydrofolate reductase (NADPH) activity
XLOC_006571	48783	5' end	neg	0.938313	-0.968665	_UU_	_DD_	protein amino acid phosphorylation	N/A	protein kinase activity|ATP binding|protein-tyrosine kinase activity|protein serine/threonine kinase activity
XLOC_002964	13356	5' end	neg	0.764274	-0.874228	_DD_	_UU_	pentose-phosphate shunt	N/A	phosphogluconate dehydrogenase (decarboxylating) activity
XLOC_015260	20547	fully overlapped	neg	0.684897	-0.827585	UU__	DDD_	metabolism|branched chain family amino acid biosynthesis	N/A	catalytic activity|dihydroxy-acid dehydratase activity
XLOC_002299	46464	fully overlapped	neg	0.838388	-0.915635	_DD_	_UU_	protein ubiquitination	ubiquitin ligase complex	ubiquitin-protein ligase activity|zinc ion binding
XLOC_013215	34415	fully overlapped	neg	0.62625	-0.791359	UDD_	_UUD	regulation of transcription, DNA-dependent	nucleus	transcription factor activity|DNA binding
